# Supplementary material for: GenNon-h: Generating multiple sequence alignments on nonhomogeneous phylogenetic trees
Source: BMC Bioinformatics. 2012 Aug 28;13:216. doi: 10.1186/1471-2105-13-216 (PMC3532078; doi:10.1186/1471-2105-13-216)
Supplement: Additional file 1 — Is a zipped (extension .zip) file containing the C++ implementation of GenNon-h. [file 1471-2105-13-216-S1.zip]

Archive with 3,499 entries (3,272 files):
- GenNonH_share/
- GenNonH_share/.DS_Store
- GenNonH_share/alignment.cpp
- GenNonH_share/alignment.h
- GenNonH_share/data.dat
- GenNonH_share/data.fa
- GenNonH_share/ex.fa
- GenNonH_share/expm.hpp
- GenNonH_share/funs.cpp
- GenNonH_share/funs.h
- GenNonH_share/GenNon-h
- GenNonH_share/GenNon-h.cpp
- __MACOSX/
- __MACOSX/GenNonH_share/
- __MACOSX/GenNonH_share/._GenNon-h.cpp
- GenNonH_share/include/
- GenNonH_share/include/.DS_Store
- GenNonH_share/include/boost/
- GenNonH_share/include/boost/aligned_storage.hpp
- GenNonH_share/include/boost/any.hpp
- GenNonH_share/include/boost/array.hpp
- GenNonH_share/include/boost/asio.hpp
- GenNonH_share/include/boost/assert.hpp
- GenNonH_share/include/boost/assign.hpp
- GenNonH_share/include/boost/bimap.hpp
- GenNonH_share/include/boost/bind.hpp
- GenNonH_share/include/boost/blank.hpp
- GenNonH_share/include/boost/blank_fwd.hpp
- GenNonH_share/include/boost/call_traits.hpp
- GenNonH_share/include/boost/cast.hpp
- GenNonH_share/include/boost/cerrno.hpp
- GenNonH_share/include/boost/checked_delete.hpp
- GenNonH_share/include/boost/chrono.hpp
- GenNonH_share/include/boost/circular_buffer.hpp
- GenNonH_share/include/boost/circular_buffer_fwd.hpp
- GenNonH_share/include/boost/compressed_pair.hpp
- GenNonH_share/include/boost/concept_archetype.hpp
- GenNonH_share/include/boost/concept_check.hpp
- GenNonH_share/include/boost/config/
- GenNonH_share/include/boost/config/abi/
- GenNonH_share/include/boost/config/abi/borland_prefix.hpp
- GenNonH_share/include/boost/config/abi/borland_suffix.hpp
- GenNonH_share/include/boost/config/abi/msvc_prefix.hpp
- GenNonH_share/include/boost/config/abi/msvc_suffix.hpp
- GenNonH_share/include/boost/config/abi_prefix.hpp
- GenNonH_share/include/boost/config/abi_suffix.hpp
- GenNonH_share/include/boost/config/auto_link.hpp
- GenNonH_share/include/boost/config/compiler/
- GenNonH_share/include/boost/config/compiler/borland.hpp
- GenNonH_share/include/boost/config/compiler/clang.hpp
- GenNonH_share/include/boost/config/compiler/codegear.hpp
- GenNonH_share/include/boost/config/compiler/comeau.hpp
- GenNonH_share/include/boost/config/compiler/common_edg.hpp
- GenNonH_share/include/boost/config/compiler/compaq_cxx.hpp
- GenNonH_share/include/boost/config/compiler/digitalmars.hpp
- GenNonH_share/include/boost/config/compiler/gcc.hpp
- GenNonH_share/include/boost/config/compiler/gcc_xml.hpp
- GenNonH_share/include/boost/config/compiler/greenhills.hpp
- GenNonH_share/include/boost/config/compiler/hp_acc.hpp
- GenNonH_share/include/boost/config/compiler/intel.hpp
- GenNonH_share/include/boost/config/compiler/kai.hpp
- GenNonH_share/include/boost/config/compiler/metrowerks.hpp
- GenNonH_share/include/boost/config/compiler/mpw.hpp
- GenNonH_share/include/boost/config/compiler/nvcc.hpp
- GenNonH_share/include/boost/config/compiler/pathscale.hpp
- GenNonH_share/include/boost/config/compiler/pgi.hpp
- GenNonH_share/include/boost/config/compiler/sgi_mipspro.hpp
- GenNonH_share/include/boost/config/compiler/sunpro_cc.hpp
- GenNonH_share/include/boost/config/compiler/vacpp.hpp
- GenNonH_share/include/boost/config/compiler/visualc.hpp
- GenNonH_share/include/boost/config/no_tr1/
- GenNonH_share/include/boost/config/no_tr1/cmath.hpp
- GenNonH_share/include/boost/config/no_tr1/complex.hpp
- GenNonH_share/include/boost/config/no_tr1/functional.hpp
- GenNonH_share/include/boost/config/no_tr1/memory.hpp
- GenNonH_share/include/boost/config/no_tr1/utility.hpp
- GenNonH_share/include/boost/config/platform/
- GenNonH_share/include/boost/config/platform/aix.hpp
- GenNonH_share/include/boost/config/platform/amigaos.hpp
- GenNonH_share/include/boost/config/platform/beos.hpp
- GenNonH_share/include/boost/config/platform/bsd.hpp
- GenNonH_share/include/boost/config/platform/cygwin.hpp
- GenNonH_share/include/boost/config/platform/hpux.hpp
- GenNonH_share/include/boost/config/platform/irix.hpp
- GenNonH_share/include/boost/config/platform/linux.hpp
- GenNonH_share/include/boost/config/platform/macos.hpp
- GenNonH_share/include/boost/config/platform/qnxnto.hpp
- GenNonH_share/include/boost/config/platform/solaris.hpp
- GenNonH_share/include/boost/config/platform/symbian.hpp
- GenNonH_share/include/boost/config/platform/vms.hpp
- GenNonH_share/include/boost/config/platform/vxworks.hpp
- GenNonH_share/include/boost/config/platform/win32.hpp
- GenNonH_share/include/boost/config/posix_features.hpp
- GenNonH_share/include/boost/config/requires_threads.hpp
- GenNonH_share/include/boost/config/select_compiler_config.hpp
- GenNonH_share/include/boost/config/select_platform_config.hpp
- GenNonH_share/include/boost/config/select_stdlib_config.hpp
- GenNonH_share/include/boost/config/stdlib/
- GenNonH_share/include/boost/config/stdlib/dinkumware.hpp
- GenNonH_share/include/boost/config/stdlib/libcomo.hpp
- GenNonH_share/include/boost/config/stdlib/libcpp.hpp
- GenNonH_share/include/boost/config/stdlib/libstdcpp3.hpp
- GenNonH_share/include/boost/config/stdlib/modena.hpp
- GenNonH_share/include/boost/config/stdlib/msl.hpp
- GenNonH_share/include/boost/config/stdlib/roguewave.hpp
- GenNonH_share/include/boost/config/stdlib/sgi.hpp
- GenNonH_share/include/boost/config/stdlib/stlport.hpp
- GenNonH_share/include/boost/config/stdlib/vacpp.hpp
- GenNonH_share/include/boost/config/suffix.hpp
- GenNonH_share/include/boost/config/user.hpp
- GenNonH_share/include/boost/config/warning_disable.hpp
- GenNonH_share/include/boost/config.hpp
- GenNonH_share/include/boost/crc.hpp
- GenNonH_share/include/boost/cregex.hpp
- GenNonH_share/include/boost/cstdint.hpp
- GenNonH_share/include/boost/cstdlib.hpp
- GenNonH_share/include/boost/current_function.hpp
- GenNonH_share/include/boost/date_time.hpp
- GenNonH_share/include/boost/detail/
- GenNonH_share/include/boost/detail/algorithm.hpp
- GenNonH_share/include/boost/detail/allocator_utilities.hpp
- GenNonH_share/include/boost/detail/atomic_count.hpp
- GenNonH_share/include/boost/detail/binary_search.hpp
- GenNonH_share/include/boost/detail/bitmask.hpp
- GenNonH_share/include/boost/detail/call_traits.hpp
- GenNonH_share/include/boost/detail/catch_exceptions.hpp
- GenNonH_share/include/boost/detail/compressed_pair.hpp
- GenNonH_share/include/boost/detail/container_fwd.hpp
- GenNonH_share/include/boost/detail/dynamic_bitset.hpp
- GenNonH_share/include/boost/detail/endian.hpp
- GenNonH_share/include/boost/detail/fenv.hpp
- GenNonH_share/include/boost/detail/has_default_constructor.hpp
- GenNonH_share/include/boost/detail/identifier.hpp
- GenNonH_share/include/boost/detail/indirect_traits.hpp
- GenNonH_share/include/boost/detail/interlocked.hpp
- GenNonH_share/include/boost/detail/is_function_ref_tester.hpp
- GenNonH_share/include/boost/detail/is_incrementable.hpp
- GenNonH_share/include/boost/detail/is_sorted.hpp
- GenNonH_share/include/boost/detail/is_xxx.hpp
- GenNonH_share/include/boost/detail/iterator.hpp
- GenNonH_share/include/boost/detail/lcast_precision.hpp
- GenNonH_share/include/boost/detail/lightweight_main.hpp
- GenNonH_share/include/boost/detail/lightweight_mutex.hpp
- GenNonH_share/include/boost/detail/lightweight_test.hpp
- GenNonH_share/include/boost/detail/lightweight_thread.hpp
- GenNonH_share/include/boost/detail/limits.hpp
- GenNonH_share/include/boost/detail/named_template_params.hpp
- GenNonH_share/include/boost/detail/no_exceptions_support.hpp
- GenNonH_share/include/boost/detail/none_t.hpp
- GenNonH_share/include/boost/detail/numeric_traits.hpp
- GenNonH_share/include/boost/detail/ob_call_traits.hpp
- GenNonH_share/include/boost/detail/ob_compressed_pair.hpp
- GenNonH_share/include/boost/detail/quick_allocator.hpp
- GenNonH_share/include/boost/detail/reference_content.hpp
- GenNonH_share/include/boost/detail/scoped_enum_emulation.hpp
- GenNonH_share/include/boost/detail/select_type.hpp
- GenNonH_share/include/boost/detail/sp_typeinfo.hpp
- GenNonH_share/include/boost/detail/templated_streams.hpp
- GenNonH_share/include/boost/detail/utf8_codecvt_facet.hpp
- GenNonH_share/include/boost/detail/win/
- GenNonH_share/include/boost/detail/win/basic_types.hpp
- GenNonH_share/include/boost/detail/win/directory_management.hpp
- GenNonH_share/include/boost/detail/win/dll.hpp
- GenNonH_share/include/boost/detail/win/error_handling.hpp
- GenNonH_share/include/boost/detail/win/file_management.hpp
- GenNonH_share/include/boost/detail/win/GetCurrentProcess.hpp
- GenNonH_share/include/boost/detail/win/GetCurrentThread.hpp
- GenNonH_share/include/boost/detail/win/GetLastError.hpp
- GenNonH_share/include/boost/detail/win/GetProcessTimes.hpp
- GenNonH_share/include/boost/detail/win/GetThreadTimes.hpp
- GenNonH_share/include/boost/detail/win/handles.hpp
- GenNonH_share/include/boost/detail/win/LocalFree.hpp
- GenNonH_share/include/boost/detail/win/memory.hpp
- GenNonH_share/include/boost/detail/win/process.hpp
- GenNonH_share/include/boost/detail/win/security.hpp
- GenNonH_share/include/boost/detail/win/synchronization.hpp
- GenNonH_share/include/boost/detail/win/system.hpp
- GenNonH_share/include/boost/detail/win/thread.hpp
- GenNonH_share/include/boost/detail/win/time.hpp
- GenNonH_share/include/boost/detail/win/timers.hpp
- GenNonH_share/include/boost/detail/workaround.hpp
- GenNonH_share/include/boost/dynamic_bitset.hpp
- GenNonH_share/include/boost/dynamic_bitset_fwd.hpp
- GenNonH_share/include/boost/enable_shared_from_this.hpp
- GenNonH_share/include/boost/exception/
- GenNonH_share/include/boost/exception/all.hpp
- GenNonH_share/include/boost/exception/current_exception_cast.hpp
- GenNonH_share/include/boost/exception/detail/
- GenNonH_share/include/boost/exception/detail/attribute_noreturn.hpp
- GenNonH_share/include/boost/exception/detail/clone_current_exception.hpp
- GenNonH_share/include/boost/exception/detail/error_info_impl.hpp
- GenNonH_share/include/boost/exception/detail/exception_ptr.hpp
- GenNonH_share/include/boost/exception/detail/is_output_streamable.hpp
- GenNonH_share/include/boost/exception/detail/object_hex_dump.hpp
- GenNonH_share/include/boost/exception/detail/type_info.hpp
- GenNonH_share/include/boost/exception/diagnostic_information.hpp
- GenNonH_share/include/boost/exception/enable_current_exception.hpp
- GenNonH_share/include/boost/exception/enable_error_info.hpp
- GenNonH_share/include/boost/exception/errinfo_api_function.hpp
- GenNonH_share/include/boost/exception/errinfo_at_line.hpp
- GenNonH_share/include/boost/exception/errinfo_errno.hpp
- GenNonH_share/include/boost/exception/errinfo_file_handle.hpp
- GenNonH_share/include/boost/exception/errinfo_file_name.hpp
- GenNonH_share/include/boost/exception/errinfo_file_open_mode.hpp
- GenNonH_share/include/boost/exception/errinfo_nested_exception.hpp
- GenNonH_share/include/boost/exception/errinfo_type_info_name.hpp
- GenNonH_share/include/boost/exception/error_info.hpp
- GenNonH_share/include/boost/exception/exception.hpp
- GenNonH_share/include/boost/exception/get_error_info.hpp
- GenNonH_share/include/boost/exception/info.hpp
- GenNonH_share/include/boost/exception/info_tuple.hpp
- GenNonH_share/include/boost/exception/to_string.hpp
- GenNonH_share/include/boost/exception/to_string_stub.hpp
- GenNonH_share/include/boost/exception.hpp
- GenNonH_share/include/boost/exception_ptr.hpp
- GenNonH_share/include/boost/filesystem.hpp
- GenNonH_share/include/boost/flyweight.hpp
- GenNonH_share/include/boost/foreach.hpp
- GenNonH_share/include/boost/foreach_fwd.hpp
- GenNonH_share/include/boost/format/
- GenNonH_share/include/boost/format/alt_sstream.hpp
- GenNonH_share/include/boost/format/alt_sstream_impl.hpp
- GenNonH_share/include/boost/format/detail/
- GenNonH_share/include/boost/format/detail/compat_workarounds.hpp
- GenNonH_share/include/boost/format/detail/config_macros.hpp
- GenNonH_share/include/boost/format/detail/msvc_disambiguater.hpp
- GenNonH_share/include/boost/format/detail/unset_macros.hpp
- GenNonH_share/include/boost/format/detail/workarounds_gcc-2_95.hpp
- GenNonH_share/include/boost/format/detail/workarounds_stlport.hpp
- GenNonH_share/include/boost/format/exceptions.hpp
- GenNonH_share/include/boost/format/feed_args.hpp
- GenNonH_share/include/boost/format/format_class.hpp
- GenNonH_share/include/boost/format/format_fwd.hpp
- GenNonH_share/include/boost/format/format_implementation.hpp
- GenNonH_share/include/boost/format/free_funcs.hpp
- GenNonH_share/include/boost/format/group.hpp
- GenNonH_share/include/boost/format/internals.hpp
- GenNonH_share/include/boost/format/internals_fwd.hpp
- GenNonH_share/include/boost/format/parsing.hpp
- GenNonH_share/include/boost/format.hpp
- GenNonH_share/include/boost/function.hpp
- GenNonH_share/include/boost/function_equal.hpp
- GenNonH_share/include/boost/function_output_iterator.hpp
- GenNonH_share/include/boost/functional.hpp
- GenNonH_share/include/boost/fusion/
- GenNonH_share/include/boost/fusion/adapted/
- GenNonH_share/include/boost/fusion/adapted/adt/
- GenNonH_share/include/boost/fusion/adapted/adt/adapt_adt.hpp
- GenNonH_share/include/boost/fusion/adapted/adt/adapt_adt_named.hpp
- GenNonH_share/include/boost/fusion/adapted/adt/adapt_assoc_adt.hpp
- GenNonH_share/include/boost/fusion/adapted/adt/adapt_assoc_adt_named.hpp
- GenNonH_share/include/boost/fusion/adapted/adt/detail/
- GenNonH_share/include/boost/fusion/adapted/adt/detail/adapt_base.hpp
- GenNonH_share/include/boost/fusion/adapted/adt/detail/extension.hpp
- GenNonH_share/include/boost/fusion/adapted/adt.hpp
- GenNonH_share/include/boost/fusion/adapted/array/
- GenNonH_share/include/boost/fusion/adapted/array/at_impl.hpp
- GenNonH_share/include/boost/fusion/adapted/array/begin_impl.hpp
- GenNonH_share/include/boost/fusion/adapted/array/category_of_impl.hpp
- GenNonH_share/include/boost/fusion/adapted/array/deref_impl.hpp
- GenNonH_share/include/boost/fusion/adapted/array/end_impl.hpp
- GenNonH_share/include/boost/fusion/adapted/array/is_sequence_impl.hpp
- GenNonH_share/include/boost/fusion/adapted/array/is_view_impl.hpp
- GenNonH_share/include/boost/fusion/adapted/array/size_impl.hpp
- GenNonH_share/include/boost/fusion/adapted/array/tag_of.hpp
- GenNonH_share/include/boost/fusion/adapted/array/value_at_impl.hpp
- GenNonH_share/include/boost/fusion/adapted/array/value_of_impl.hpp
- GenNonH_share/include/boost/fusion/adapted/array.hpp
- GenNonH_share/include/boost/fusion/adapted/boost_array/
- GenNonH_share/include/boost/fusion/adapted/boost_array/array_iterator.hpp
- GenNonH_share/include/boost/fusion/adapted/boost_array/detail/
- GenNonH_share/include/boost/fusion/adapted/boost_array/detail/at_impl.hpp
- GenNonH_share/include/boost/fusion/adapted/boost_array/detail/begin_impl.hpp
- GenNonH_share/include/boost/fusion/adapted/boost_array/detail/category_of_impl.hpp
- GenNonH_share/include/boost/fusion/adapted/boost_array/detail/end_impl.hpp
- GenNonH_share/include/boost/fusion/adapted/boost_array/detail/is_sequence_impl.hpp
- GenNonH_share/include/boost/fusion/adapted/boost_array/detail/is_view_impl.hpp
- GenNonH_share/include/boost/fusion/adapted/boost_array/detail/size_impl.hpp
- GenNonH_share/include/boost/fusion/adapted/boost_array/detail/value_at_impl.hpp
- GenNonH_share/include/boost/fusion/adapted/boost_array/tag_of.hpp
- GenNonH_share/include/boost/fusion/adapted/boost_array.hpp
- GenNonH_share/include/boost/fusion/adapted/boost_tuple/
- GenNonH_share/include/boost/fusion/adapted/boost_tuple/boost_tuple_iterator.hpp
- GenNonH_share/include/boost/fusion/adapted/boost_tuple/detail/
- GenNonH_share/include/boost/fusion/adapted/boost_tuple/detail/at_impl.hpp
- GenNonH_share/include/boost/fusion/adapted/boost_tuple/detail/begin_impl.hpp
- GenNonH_share/include/boost/fusion/adapted/boost_tuple/detail/category_of_impl.hpp
- GenNonH_share/include/boost/fusion/adapted/boost_tuple/detail/end_impl.hpp
- GenNonH_share/include/boost/fusion/adapted/boost_tuple/detail/is_sequence_impl.hpp
- GenNonH_share/include/boost/fusion/adapted/boost_tuple/detail/is_view_impl.hpp
- GenNonH_share/include/boost/fusion/adapted/boost_tuple/detail/size_impl.hpp
- GenNonH_share/include/boost/fusion/adapted/boost_tuple/detail/value_at_impl.hpp
- GenNonH_share/include/boost/fusion/adapted/boost_tuple/tag_of.hpp
- GenNonH_share/include/boost/fusion/adapted/boost_tuple.hpp
- GenNonH_share/include/boost/fusion/adapted/mpl/
- GenNonH_share/include/boost/fusion/adapted/mpl/detail/
- GenNonH_share/include/boost/fusion/adapted/mpl/detail/at_impl.hpp
- GenNonH_share/include/boost/fusion/adapted/mpl/detail/begin_impl.hpp
- GenNonH_share/include/boost/fusion/adapted/mpl/detail/category_of_impl.hpp
- GenNonH_share/include/boost/fusion/adapted/mpl/detail/empty_impl.hpp
[truncated: 3,199 more entries]
