# Supplementary material for: GenNon-h: Generating multiple sequence alignments on nonhomogeneous phylogenetic trees
Source: BMC Bioinformatics. 2012 Aug 28;13:216. doi: 10.1186/1471-2105-13-216 (PMC3532078; doi:10.1186/1471-2105-13-216)
Supplement: Additional file 1 — Is a zipped (extension .zip) file containing the C++ implementation of GenNon-h. [file 1471-2105-13-216-S1.zip › GenNonH_share/data.dat]

4 5

0.25 0.25 0.25 0.25 

0.824446253773486 0.0585179154088378 0.0585179154088378 0.0585179154088378 
0.0585179154088378 0.824446253773486 0.0585179154088378 0.0585179154088378 
0.0585179154088378 0.0585179154088378 0.824446253773486 0.0585179154088378 
0.0585179154088378 0.0585179154088378 0.0585179154088378 0.824446253773486 

0.824446253773486 0.0585179154088378 0.0585179154088378 0.0585179154088378 
0.0585179154088378 0.824446253773486 0.0585179154088378 0.0585179154088378 
0.0585179154088378 0.0585179154088378 0.824446253773486 0.0585179154088378 
0.0585179154088378 0.0585179154088378 0.0585179154088378 0.824446253773486 

0.824446253773486 0.0585179154088378 0.0585179154088378 0.0585179154088378 
0.0585179154088378 0.824446253773486 0.0585179154088378 0.0585179154088378 
0.0585179154088378 0.0585179154088378 0.824446253773486 0.0585179154088378 
0.0585179154088378 0.0585179154088378 0.0585179154088378 0.824446253773486 

0.824446253773486 0.0585179154088378 0.0585179154088378 0.0585179154088378 
0.0585179154088378 0.824446253773486 0.0585179154088378 0.0585179154088378 
0.0585179154088378 0.0585179154088378 0.824446253773486 0.0585179154088378 
0.0585179154088378 0.0585179154088378 0.0585179154088378 0.824446253773486 

0.689984664632524 0.103338445122492 0.103338445122492 0.103338445122492 
0.103338445122492 0.689984664632524 0.103338445122492 0.103338445122492 
0.103338445122492 0.103338445122492 0.689984664632524 0.103338445122492 
0.103338445122492 0.103338445122492 0.103338445122492 0.689984664632524 
