# Supplementary material for: GenNon-h: Generating multiple sequence alignments on nonhomogeneous phylogenetic trees
Source: BMC Bioinformatics. 2012 Aug 28;13:216. doi: 10.1186/1471-2105-13-216 (PMC3532078; doi:10.1186/1471-2105-13-216)
Supplement: Additional file 1 — Is a zipped (extension .zip) file containing the C++ implementation of GenNon-h. [file 1471-2105-13-216-S1.zip › GenNonH_share/data.fa]

>human
GACGAGACTGTGATTGGCGATTGCCTAGTTAACTCAATTGTCACACACATGTACAATTGT
TGAACTGTTGGGGATAAAGTTAGATCTGCATCAGCATAGTCTGTGACAACTGACACACTG
TATCCTGACGGAGAGACTAGAAGGGGGGGCTCGAACGTGGCTGCCAGTAACACCTGGGTA
GAGATCGCGGCTGGCATGGTCTTATCGGGTTGCTGCAAGGAGAGGCGGTTACACAAGGGT
TAGCCTAATGTCCAGCAGAGGGCCACAAGGAATAACCGCGGGTTACGTAACTTACTGAGT
GATCTCTATTGGGCCGTATTCTGTCTCGATTGCCCAACCCTCGCCCTTGATGGGGGCGAT
CTAGACCCACCATTCGATAACCTGAGGCTAAAATAGGATGAGGCAGTGAAGGTCGAGTCT
GCACAATTATTTTCCCCCTCCATCTGTGCCTTGAGGAATCCATCCAAAATGGATAGATGG
TGATAAGGCACAATAATAGGACTACGTAACCTATAAACTACAGAACACCTCATTTGTGGA
TTGTGTTAGGAGATCGACCGTAGTCTCGCAACCTGCACCGCTCCGCCGCCTTTTTAGCCC
CCGTACCAGCACATAGAGCTTCAGCATAAGCCACGAGCCGGACCTTCGCTTTTATTCAGC
CGTCTTACGCGTAGATCCTAGGTGCTCGCTACCAAAAGTACGACCACGTCCAGGTGACTC
GGGTCGCTGCTCTGCCCTCTTTTGACTAAGAACCCACGGGCTAGTGCGGTATAGACACGC
TTGAACCGGATCGGGGAATGGCGCCTAGTTAGATTGAATGACAGGTCTTGTGGGATGCTC
TAGCTAGGTACCCACCGAAGTTCGTAGAACATTAGTTCTGGTTTAAACGGAAGGCCGGTA
CATATCCGGGGTTTCAAGAATTGCTTATTTTGTCATTACGCCGGACGGTCACACCCAACT
TACATCCCGGCTGTAACTAGGAACAGCAGATTACGTAACTCGAGAATATCGTTACGACCC
ATCTAACCGTAAGGTCCCGTCCGAAATTTCATCGAAGGGTATCATGTGATGTTCCCCAAC
TAGGATGTCCTATACACTTGCCAATGAAGAGTCGGGGCGTGCGTCGCCTCCCGATCGAGA
GCTTCATCCAGCCTGCGCGTTGAGCCCGATTGCATTGTCGACGACCGAATTAACATGTTA
TTTCAACTGGGTCGAATGTCAACATCGGGAGCGAGCGAGCTCAGTCTAAGACAGTCGTTG
TTCACCTGATCACGTTCCGGGATTGCAGTTAAGGGAAGTTCTCCTAACAAAGCACAAAAT
ACTATTCAAGAGGACGCCGCTAGCCTCATATATCCGGTCTAGTGTCAACGATATGTGCCA
AAAGGAACCGCTGCCCGCAGGCGTCCTGGCCCAGAGCTTGTTATATACCGTTAATCGAGA
AGTTCGGCTGGACTAGAAAACACGGTTGCCCTTTTATGCGGAGGCCATTAACATCGCGGG
CCTAGGCGCAGGTCGGCCCCGCCCTTGACTACAAGGAAAGCCCGGGTGTACTTACTCGAC
GGAGTCGGCGACTCGAGATTGATATACGACTTATCTTACTTTCTCGAGCACGCGAGTTAC
GGGACTTTAGTAGGTTTACCGCAGCCAAATGAAGATAGAGCGCTCCCGTCGAACCGACAG
TCATATAGGGAGATGCTGAAAATGTCTTAATGTTACGGGATAATGTACTTTAGCACTTGT
AATTTGCACCTCAGCTAGCTCCCCCTTTTTCATGCGAGGATGGACCCTGTGCTATGCCGG
AATGGAATGCCCCTCCGACGATCTATCAATGCACTTGTTCTCCTAAAAAGCTGCAGGGAC
TTCTTTCCGGGCCCCGGTTGGGTATAACCTTCACTGCCCGGTTCCCTTAGATAACGGTGG
CATTTTCCTCGTCGGTCTGGAGAGTTTCGTAATTCAAGTTCTAGCCTAACAGGAACAGCG
ATCTTCAGTTGTGAGGAAGCGGATTGGCTCGGTAAGTTACCTGCTATTTGCTTCAAAAGA
GGTATAGATTACCTTTGACTTACTGCTCTAATAGTAGGACCTAGCCTGTATATATCTACC
GAAATTTCTTACATGGCATGCAACTAGGAACAGATGTTAACTGCAGCGTTCCTTGATTGA
CAAGCACACAGAAGCTCTTTGCGTCCTTCTGATGAAGAACCACCTGAAACCATAGCATGG
TATAATCCTTGCAAATCTTGGTCCCTATGGTATCGCCTACTTACGCTCCACTACTTTATG
TCGCAGCAGATGCCTGTGGCCCTTGACGCAGGATTATATCAAGCCTACACCACGTGGATA
AGTGGTTACCAAAGTCGACTTCGGCTTGCGTGTTAAATAATAGCATGATTCCGGAGAATA
CACGTGCGCCGCCTAGTAATTTACGTTGACGTCGATTACAATACGCGTCTAAGTAAAATT
GCAAACGGGCAGGCGTGTATTGCGACTCTGGTCAGTGCCAACGCTGTTAGTCTGATGTAG
GGCGGTTGCCAGTTCTGCCACCCACCTCCGTTTGTACGTGGCGCCGTGAATCTGACGACG
CAGCTTATACCTACACGGCAAACCAAGTGTATATGAGCTTTGCGGCTATCTACAAGGGAG
CTTTGCTTCGATTCTGACCAATCTGCACTGGACGGCACCGGCTCAGGTGCGCGCGTACCA
CTCCTTCGAACTAACTTTAGCCTCGTACTTACTGCTAATAATCAAAAGATGCAGGCATCC
ACTGGTAAACGGGTTGAACGTCCCAAGACCTACTCACCGAGACATGTGAGGCTAGTGGGT
CTAAGTAGCTGGCTAGGTGTGGTTCGGAAAAGGCGTGACATAGCTGAATGGATCTGGCGA
AGTAGCCACTGGGCACGTCGGTTCGAACCGTGGGGTACAATGCGTCATTTGTGCCCGAGT
GTTGCCAGTTTTCCGAATGGGTTCAGTCTAAAAAGCTTACAACCGTCCCTATTGGTGGGG
GTCTCTTGAAGAGCCTACGCCCTAGAGAGTGTGATGTGACACCAATACATAGAAGCTATA
CTCTGTTGCGACGACTCGGCAGCCCGTTAAAAGGCTCTAGCCGATGCCTGCTCTGAAAGA
CGCCAACGATCAATCCGTAATTGACTTGCTACCTGCTTGTTTCGCTTATGTACAATCTAT
GGCTAAAGTAGTGGGTGACGTCATACCGTGCACGCTTTGCTAGCGGGCCTAGTACCGACG
CAGAAGCGGCGTTGCTGCCCGATGACTGGGACGCCCTATCCCGGGTACTGCGAGTTCCAC
GGCTACCTTTTCCCAGGACACAATCATGCGCAATCGCTATCAAGAAAGTACTGTACCCTG
CGGGGACACCTAATAAAGACTACCTACGGCGTCGTCACTACAAAGAATGACAACGGTTGT
TGACTCAGGCTCAAGCGTTAGGAACCGCTCATACTACACGAGCAATATCTTCTCGTACCG
ATATCACTTAGTTACTCCCTGCGAGACCCAGGTGCGCCGAGGGTTCCTTGCGGAGGCCTA
CAGTGTAATGGCCGGGGTAATAGACAATGTTATGCCAAGTCCGAGGGCAACAAACTATAA
ATTTGTACGCACCTTCTTGCGGTAGGTGCATGTTAATGACAGGGGCGCACAAGTGCTTTA
TACTCGTATCCACTCGAAGCCGCCTTGACACCGATGAACAAAGCGGACACTTTTTCCCGG
GATTTACGGGTTTCGGTCTCGTCGCCCCCAACGACTGGTGAGGTTCTTTGCTATGACGTA
GGCCTGGCAGGCGTCCCTCGCACTCGCAGGCTGGTCTCGCGGATATAGCCTGCACGACGT
GAAGAATCGGGCGGCAGGGTTTCCGCCAGACCGATGGATCTGCCGCCATATTGTGTTATG
CGTGATTTTCACAAAGGGCTACGCACGCAGATGCCAGAACTGATCGGAGGTGCGCTAAAG
GTCCTCGATCACGTATTGAGTCCGCATGCACATGACGACGCCACATGGCCGACCGTGGAC
AATACGACGAATGAAAAGCAGTAGCTGGATGACTAAGTTACCCACAGAACTAGATCGGAT
TATTCCCGCCTGTTGTCGACGTTTGAGCTACGACTTCGACTAATGTAATTTAAGACGTGA
GTCCAGAGCAAACTCCGTCACATTACTTGAGGGTATATGGTATAAATGCATGGCTTTGGT
AGGCGTATTTCGCTGGCGGATAGCCGGGCAGTCTATCACACCTCTACAGGTCGATAGTAG
TTAGATACAGAGTTTGCGGAGGGTGCACGAACGCGGTAGCAGCATAGTGTCCACCGATAC
TATGGCCTGCAGAATCGTTGTGGAGTGCCTAAACGAGAACTTTCATAGATCATTACCGAC
AAGTCGGAGACAATACACAGAAGGGCTAATGCCGCATCTACCGAAGAGCGATTGAACAGA
GCGCTTAAATCCATTTGGTTACACCAACATTGCCTTCCCTTATTGGTGTGAACGTCCCAG
TATCAGGCGACAACCGCATGTCCTAGGGAGCGGGAACCGATCCGCAAAACGCCCAAGCAT
TTTAAATGTCTTTTCCGCGCAGTCGCAACACCTCCGTTGTAGTTGTCTTCCCGTTCATTG
GGGAACCTCGCATGGTCGCTCCGGCGAAGCTACTCCACCTGGATGATATCTATACGTATA
GAGGTGTTTCCTCGCCCAAAGGGCAATTCGCACTCGGGCATAATAACGCCGAAAACTATA
TCCCATTCTTTTCGTCGTGATTATACTGACCCGTCAATGTAACCCCCTACTTCAGGGCGT
TGGCAGTCCTTCGTGACTTAACCATATTTTATCAATTTTCGTCCACATTGTGGGTGGTGG
ACAATCATACCAGGACGCTTCCTCTCGGCGCCTTCGACTGACATGAGCTGAGTTATTGAT
GAGCCCATGCGTTGGCCTCCGTGCAGAATGCCAGCAGGACTGACACGTTGTGAAGCGAAC
AGAGCCCCGTCCTCGTCATA
>ape
GCCTAGACTGTTATAGTCAATCTCCTCGGAAACTTTACAGACACTAAATTCTAAAATTGT
TGAACCCTTGGGGAATACGTTAGGTTTGCGTCAGCCTATTCTCGGAGGACTGGGACATTC
GAGCATAACGGCGACGCTGTAAGTGGGGTCTCGAGCGTGTCCACCAGTGGCTCGTGGGTA
GAGAGCGTACCTTGCATTCTCTATTGTGGCTGCTGGATGTATAGGCAGTTTCACAAGGGT
TAGCCTAATCTCCAGCACAGAGTCTCATGGAATAACCCTGTACGACGTCATTAACTGGGT
GATGTTAATTTGGCCACATTCTTAATGGATTACCCAAACCTCGACCTTGACGGGGACGAT
CAGGAAGCATCACTGGATTTGTTGAGGCTAAAATAGGATGAATACCAGAAGGACGAGTCG
ATTAAACGCTTTGCCCTCTCGGCCAGGGCCTTGCCGAATTCGTCCGCATTGGATCGTCGG
TGATCAGGCACGATAATCGGATCCCGAAACCAATGTAAGACCGAACACCTTCTTACTGGG
GTGTGTTAGATGTTATACCGTAGTATTGCACGCTGAACCGCAACGGCGCCTGTTTATGGC
CCATAAGAGCATACAGACCTTTGGCATCAGCCTCGACCCGTACCTTTGCGTTTTTGCAAC
CCCCTTACGCTAATCTCCTAGATGCCCCCGACCAGAAGTACCTCCTCCCACTGCTGACTC
AGGTCTCTGCCCAGGCGTCTTTGGACTAAGATTCGACGTGCTTCTGCGGTATTGACTGGC
TTGAAAGGGATCGCGCAGTGTGACCGACTTTGAATCACTGACAGATCGGCTGGAATGCTC
TACCTAAATACGATCGGATGTTAGTAGTACTCGAGTGCTAGATTAACCTGTATTCAGGGA
CGGAGGCGGGATCACTACAAATGCATCGGTAGGGTTTACTCCGGCCGTTCACGCCAGCGT
TACGTCCCGGCTATACCTTGGAATAGCAGCTTGCGTACTTCGGGGGTATTCTCCGGACCG
ACCCACCAATAAGGACTAGACCGAAGAATCATCCAAGGGTGTCATGCTATGCGCCCTACC
AAGGAAGGTTTATACCTATGCACAGGAAAACCCGGCGCGTGCGTACCCTTCCGCCCGAGA
CCTTGGTTCAGCGTGCGCGTATACCTCCCATCGATTGTCGACGTCCGAACTATTATGTTA
TGTGAACTGGGTCGTATGGTAACATCGGGTCTGAGCCAGCACGATTTTTGACTGACGTAG
CACACCTGATCCCGTAGCGGGATAGCAGTGGATGGAACTTATTGTACCAGATCAGTCACT
AATACTCGTCAGGAGACCGCGAGCCTCAGACATCCGGTCAATTCTCATCGAGACGTGCCC
AAAGGAACCTTTCTATGCCGGCTCGCGGTACCAGATCATATTTAAGAGACGGCTTGGAGA
ATCTCTCCTAGACTACATAACATCGGCGCCCCTCGGTGTGTAGGCGGTCAACATCGCTTA
TCCGAGCGCAGTTCGGCACCGCCTTTGAATGTTAGTAAAACCCGGAAGCCCTCACTCGAC
GTAGTTGGCCACTAGAGAGTGATATAGGAATTTGCCTCCTTTCTTGTTTGCGGGAGTTAT
GCGGCTTTAGTAGGTTATCCGTAACTAAATCAAGATGAAGCGCTCCCGTGGCAACCTAGG
TCATATAGCGAGATGGGCACCAGTTACTAATGTTACGGGAAAATATAGTTTAGCTCTTGC
GATTTGTACGTCGGTTAGCTGCCCGTCGTTCATACCAGCATGGACCCTATGCTAGGCTGG
AATGCGATCCCCTTACGTCGAACTGGGAATGCACTTCTTCTAATAGAAGACTGCACGGCC
TTCATCCAGGCTCGATGAAGATTATAGCTTTCACTCCCCGGTTACCTTAGTTAGCTATAG
CCTTTTCGTCTTAGGATTTTAGAGGTTGGTAATTCAAAATCAAGCTTGACAGGACGTGCG
TGCTTAAGTTAGGAGAAAGCGGATTGTCCTAGCACGCTACCTGCGCTATGCATCAAAAGA
GCAATAGAGTACCTAGGACTTCCTGATCTAAAAGTAGAAACCAACCTGAATAGATCCACC
GAGATTTCTTATGTGGTAAGCAACTAAGCACAGATGTAGACCGCTTCGTTCATTGGTTCG
CGAGCACACTGAAGATCTTTTCGTACTTTTGATGAAAAACCTTCTTGAGCTATACCAAAG
TATAATCCCTGCAGGTCGCGCCCACGATGGTTTCGCCTACCTCCGCACAACAACTTCCTG
TCGCAACAACAGCCTTGCCCCTATGACGGAGGTTTTTATCAATACCCGCCCTAGGGGTTT
TGCCGTTACGGACGATGACTTCGGCTAGCCTCTTAAATAAAGGCAGTACTCCGGTCGAAG
CACGTGAACCGCCTATAACATTGGGATGATTCCTATTCCAGAACGTGTCTAATGAAAATT
CCAAATAGGCTGTCGTGTAAAGCGGGTCTGGTCAATGCCAAAAGTGAAGGTCCGTTGTCG
GGAGGCTGCTGATTATGCAACCGATGTCCCTTCGTGGGTACGCCAGAGTTCATGTGGGCG
CTGCTTATCACTACCCGGAAAAGCAAGATTATGTGAGCTTTATGGCTATCCACAAGGCAG
CTTAGATGCGTTTCTGGAATATCTGCGTTAGAAGGCACCGGATCAGGCGCGCGCGTAGCA
CTCATTTCAAATAAGTTTTGCCTCGAAATTATTGCCAATAATAAAAAGATACATGCTTCT
ACCGGCCCACGAGATCAACGTACAAGGACTTAGTAACCGAGAGATCAGAGGCTAGGGGGT
AGCAACTCCCTGGAACTCGTGGATCGGAAAAGGCGTTACATAGGTAAAGGGACATCGTCG
CACTGCCAGTCGGCTCGCCGCCTCGAACCGTCCGGTGCAATGTGTGATTAGTGGCAGATT
CTAGTGACTTTTCCGTTGAAAACCAACCTAAAAAGCCTACGTACTTCCCCCTTGGTGGGG
GTCTCAAGGAGGGCCAACGCCCTATAGGGACTGATGTGCCACCAATTCAGCCAAGCTGTA
CTACGGCCCGACGGTGCAGAAACGCTTTAGCAAGGTCTAGCCAATGTTTTGGCAGAGATC
TGGCAATGATAAATAAGACGTTGACATGCCACCTGCTTGTTTCGCTTATGTATAATCGCA
TTTTAAAGTAATGGGCCACGTCTGAACGTGCTCAATGTGCTCGCGGGCGTAGTACCGAAG
AAGTAGCAGCCTACGAGTACGGTGACTGAGACACCCTATCGTGGGTACTATGACTTCCGG
CAATAAGATCCCCCAAGACTTATTTAGGAAGAGTCACTATCAAGTATGTACTGTGACCTA
CCGGGAAGACTAGCAACGCTCTATTACGCCGTCGTCACACCATAGCGTGAAAACGGTTGT
CGACCCTGGCACAATTGTCGAGAAGCAGACAGCCAACACGCGCAAAATGTCATCGGGCCG
TTATCAATTAGTGATAGCATGCGTAATCCTAGTTTCGCGATGGTTGCTTGCGGAATACTA
CAGTGAAACACCCGGGGTAACACACTATGTTACGCCAAATCCTCAGGCAACTGACCATGA
GATTATACGCCCCGGCTTAATGGGCTTACATGGTTAAGTCAGTGCCGCACATTTGCATTA
TCCACGTATTCACTTGCAGCCGCCATGACACAGAAGGTCAACGAGCACACCTTGCCGCGG
CATTTACGTGTTTTGCTGGTGTTGCCCCCAACTACTATTGAGGCTATTTGCGATCACGTA
GGCGTGGTAGGCCTACAGCGCACTCGCAGGCTGATCTCGCAGCTATAGCCTGCACGACGG
GAAGAATGTGGCGGCATGGTGGCCGCGAGACGGATGATTCTCCCGCTATATGGTGTTCTC
CGGGCTTTTGAGCAAGGGCTACACACGTACATGAGCGGAATTCTCTGCGGTTCGCTACCC
ATTACCCATCACGTACGGAGACTGCCTTCACGCGACGATGGCAGCAGGCGGACCGTGTAC
AATACGACGACAGAAAACTAGTCGCGGGATTAGTGAGTTTGCAACTGACCTTGATCCGAT
TATTCCCCTATATGCTGGCCGTATGCGCTTCGCCTTCGACAGATGTAATTTGATAAGTGG
GTGCCGAGCTAGCCCCCTCTCCTTCCACGTTTGAATATGCTCTGGAGGCCCAGCGCTGAT
AAACGTATTTCACTGACGGCTAGCACCGCGGTCCATCGCCCGTGTACAGGCCGAGACTTT
TTTTATATAGCGATTACGGAGAGTACTCTCCTGCGGCAAGAGCATAGTGTATTGCGAGAT
TATGGCCTGCAGTATCCATATGGAGTAGATAAACCATGTCTTGCATATATTTTTACCGAA
GTCTGGGCGACAATACACGGATTGATAGATGCTCCATCTACAGTCTAGCCATTGACGAGT
GGGCCGAGTTCTACTCAGTTACACCTACCTTCCATCCCCTAATTGGCTCGATGGTAACGG
GAGGCGGCGACAGCCGCGTGTCATAGGGTGCGGCGACCGCTCCGCAAAACTACCAAGTAT
TTTAAATTACTTTTACCGGCAGTCGCCACATCTGTGCTGTATGAGATCTCCGGTCCCTTG
GGGAATGTTGCATGTTGGGTCCGGCGATCTTACTCCACCTCTATGGAACTTATATGTGTA
GAGGGGTTACTTCAACCGGAGGGCAAACGAAACTCGGGGATTGCGACGACGAGACATAGA
TCCCATTCTTTTTACTGTGATTGCTGTGAGCCGAAAATGTCACCCCACACTTCCGCCCGT
TGCCAGCTCTAGGTGACTTAATGAAATTTTATAAATTATCGCCCACCATGTGTGTTGAGG
GCTATCAGCACAGCATGCATCCGAACGGTGCCTTCGACTCGGATAGGCTGAAGTGTTGAT
GAGCCCCTGCGCTGAGATGCGACCGCTATGGCTGCAGGACTGGCACGTTGTGTAGAGAAC
ATAGCCCCATGCTCTTGTTA
>hamster
CACCAGGCAGTTATAGTCGTTTGCCTCGGTAACTTAACTGCTTTACACTTCTGAAATTGT
AGAACGCTCGGGCAATCCGCTAGATTAGAATCAGCATGGTCTTCGCGGACTGCGACACGT
CATCCTGAAGGCGACGTAGGAAGGGGGGTCGCGCGCGTGGCAACCGGTGGCACGTAAGTA
GGGCGCGTGAGCTGCGTGTACTAATGTGGTTTCTGCAAGAAGAGGCAGTTACATGCCTGT
TATTCTAATCCCCAGCCCGGGGCCCCAAGGAATAGTTGCGTGCCACGTCACTTAGTGGGT
GATCTCTATCCGGCCGTGTTATTTATGGGTTGCCCAAACCTCGCTCGTGATGGGGACGAT
CAGGACGCACCACTCGCCATCCTGAGGCTAAAATAGGGTGTATCTGTGCAGGTCGAGTCT
ATTCAATAATTGGACCCTTCCATATGTGCCTTGAAGTATTCATCGGCAATGTAAAAGCCG
TGATAAGGCACGATAATGTATAGGCGTAAGCAATGTACGACAGAAGACCTCATTTGAGGA
TTGTGTTAGATGTTATACCAACCTCTCGAAAGCAGCACCGCGACTCAGCTTTTTTAGCCC
TCCTACGAGTATAAAGAGCGTTCTCACAAGGCACGACCCTTACCGTCGCTCTTTTTCAGC
CGCCTGACGCTGATATACTAGATGCCTTCGACCACACGTCCAACCACGACTAGCTGAATC
GGTTGGCTGCTCAGCCCTCTTAGGACTAAGATTGCATGTGCCTGTGCGGTATAGAGAGGA
TGGAAACGTATCGGGCAGTGGGACCGAGTTAGAGTCATTGTCATAGCATTTGGAATGGTC
TAACTTGATTCCAACTGATGCTCGGAGTATTTGAGCGGTAGATTGACCTATCTTCAGGTA
TTGATCCGGAATTACAACAAACGCGTAAATTGTCTTACCGCCGGCCGGTCACGTTAGACT
TACCTGCCTGCTCTAACTAGGATCAAAATCTTACGTACCTCGATACTATTCTAATGAACT
ACCCACGAGTAAGGACTAGTCCGATGTTTCATCCAAGGGTATCGTTTTCTGTTCCCGAGC
TAGGATCTATTATGCATACGCCAATGAAAACTCGTGGCGTGCAAACCCAGCCGCTCGGAA
TCGTATTTCAGTCTGCGCGGGGATCTCCTGTGCATTGTAGACAGCCGAATGAACATATTC
TGTCAACTGTGTCGAAAGGCAACACCGGGGCTCATCGAGCACGATTTTACACATACGGTG
CTCCCCTGATCCCATAACAGGAAAGCGCTGCATGGAACTTATTCTAAAATATCACAAACT
ACTATTCGGCAGGAGGCCGCTAGCCTCACACGTCCTGTCAATGCTCAACGAGATGAGCCC
AAGCGCACCCCTCTATGCCTGCGCGCGCTACCAGCTCCGATAAACGACAACCACCAGAGG
AGATCATCTGGACTAGAACTCATGGCCTCCCCTCGGTGCGAGGGCTATTAACATCGCTCA
CCCTGTAGAATATCACCCCGGGCATTGACGGCGAGCAAAGGCCGGGTGGACACACTCGAC
GGAGTCGGCTACTCGTCATTGATTTCGCAAGTAGAATGCTTTATTGATTACGGGGGTTAT
TTTGCTTCATAAGGTTTTCCGTGACCTAATGAAGATGAAGCACTCGCCATGCAACCAATT
TGATATGGCTAGATTGAGAACATTTATTAAGCTTACAGGACAATATACTTTAGCCCTTTT
AAGCTGCTCGACAGCTAGATGCCCCTCTTTCATCGGAGGATGGCCACCCTGCTATTCTGG
ATTGCCATCCACCTACGACGTTCTGGCAAAGCACTTGTTCTCCAAAAAAACTGCACACAC
CTGGTCCCGGGAACCGGTTGGGTATAGCCTTGACTGCCCCGTGCCCTTAGTTATCGATAC
ACCTGTCGCGTTAGGTCTTGACAGTTTTATATCTCAAACTCTAACCTGGCAGGAACTCCG
TTCCCAAATAAGGAGAGAGCGGCTTGGCCCGGCACGCAACCTGCTCTGTGCACCACAGGA
GTAATTGTTATCGTTCGACTTCCTGATCCAAGAGTAGAACCAATCCTGAATATATCCAAC
GAGACTGCGTATGTGTTATGCAACTACGAACTGATATAAACCGTATCGTACATCGGTTGA
CAAATACACTCAATATCTTTCGGTCGTTCTGATTTAAATCCTTCTTGCACCATAGCATGG
TATATTCCTTGGAGGCCTTAGCCTGGATGGTTTCCCGTACGTCCCCTCCAGTGTTTTCTG
ACTCAACAGCCGCCTTTCCCCCATTAGGGAGTAGTTCATCAAGCTCCGACTAACGGGATA
GTCGGCTACGGATGCTCACTTCGGCGCGCGTCTTAAGTAACGTCAGGATTCAGGACTAAA
CACGTGCGCCGCCTAGTAGATTGCGTAGATTTCCATTACAAAACGTGTCTAATGAGTATT
GCAAATGGTCTGTCGTGGACTGCCAGATTTGTCACTGACATGAATGATAGTCCGTTGTCG
GGCGTCTCCTGCTTCTGTCACCTACGTCACTTCGGGAGTTTCCCGAAGTGTCTGAGGGCG
CTGGTTATTCCTACACGGAAATGAAAATTTATGACAGCTACACGACTATCTACAAGGCAG
CCTTGCGGCGGTGCTGGCAAAAATGCGTTAGACGGCCCCGGCTAAGGCGCTCTGCTACCA
CACCTTTGAATTAAGTTTTGCTTACAACAGACAGGTAGTAATAAAATGAAGCAGGCAGCC
ATTGCTCCGCGAATTCAACTTACTAGGAACTCGCCATCGTGAATTGAGTGGCTAGAGCGC
CGCCATTCCTGGATAGCAGTGGATCGGACCAGGCGGTACATTGGTAAGCGGATATTGCCA
TGAAGCGTGCGGGGTCGTCAATTGGAAGCGTCGGGTACAATCTGTCAGTGGTGCCCGATT
ATTTTGCGTGGTCCGTTAGAGCGTAATATACTAAGGGCACGACCGTCGCCGTTGATGGGC
GTCTCATGCTGGGCCAGTGCCCTTGAGCGACTAATGTGAGAACAATCCAGCGGAGTTATC
GTCCGATTTGACTATGCGGCATCGCTTTCCCAAACTGTAGACGATGCTTGCTATGAGATC
TGCCCACGATACATCCGATAATTAACTCCTACCTGCTTGTTTCGCTTATATACAATAGCA
AGCTTCAGTAGTGTGAAACGTCCTACCGTGTACGCTGTGCTAGCGGGCGTATAATCGAAG
AGGTAGTAGTGTACCTGCACGAGGTCTGGGACGCCTTATTGCGGGCACAGCGAGTGCCAC
GAATCCCCTATGCCAGGCCTCATGCATGCGCAATCACAATCAAGAACGGGCTGTGCCCTG
CGCGCAAACCTATTAACGTCTACCGAAGACGTCGTCCCTCCAAAGAATGACAAAGGTAGC
TGGCCCCGCCTCAAATGTTGTGAAACGCTCAGCCAACAAGACCAAAATCTCATCGGACTG
ATACCAGTTAGTGATTCCCTCACAAGCCCAGGTTTGGCCATGGTTAGTTGCTGAGTTCTA
CGGTTAAACAGCTGGGGTCATACACGATGGTACGCCAAGTGCTCGGGCAACAGACTATGA
TTTTGTACGCCCCGGCTTGATGTACGTGCATGTTAAAGACAGTGTCGCACAAATGCTTGT
TCCTCGTATTCAACCGCAGCCGCCATCACACCGATGGACAATGCGCTCACTTTGTCCTGG
TATTTACGTGTTTTGATTTCGTTGACCCCAACTAGTGGGGAGGCTTTTTGCGATCACCGA
GGCATGGCAAGCCACCCGCCCACTCGCAGGCTGATCTCGTGGATAGAGCCTGCACGACTG
GAAGAATTGGTCGGCATGATGTCTGCCACACCGATGGATCTGCCCCCGTATGCTGGTCTC
CGTGCTTCTCACCAAGGGCTACACACGCAGATGCGCGGAGTGTTCTGGAGTACGCTAACG
GTAATCGATCACGTACGGTGTCTGCCAGGATCTGCCGTCGCAAGAACGCGGCCCATGGAT
AATACCACGACAGTAAATTAGTCGCGCGATGACTGAGTTTGCAACTGACATGCAGCGCAT
GATGCCCCTATGGAGTTGCCCTTTGAGGTTCGGCTTCGTCTCATGTAATTTGAGACGTGA
GTGCAGAGCTAGCTCTGTCCCTTTACATATTTGTATATGCTATGGTGGTATAGCGCTGAT
AAAAGTATTCCACGGGCTAACAGAATTGCGTTCTACCGCCCCTCTACAGCTCGTTGGTAC
TTTTCTATAGCCCTTGCTGAGCGTGGTAGCCTTCGCTAAGAGCCTAGTGTCTTGCGCTAC
TATGGCCCTCAATATCGTAGTCAATTAGATAAATGATAACGTCCCTATGTCACTACCGCA
AAGTCGGATACAAAACACGGTGGGGATTATAGTACAACTACCATAGAACGATTGAACAGT
GGGCCGAGTTCCACGTAGTTCCACCAAACTTCCCCTACCTGGTTGGCGTGATGGTACCGG
GATTAGGCCACACCCACATGCCCGAGGGTACCGGGACCGATCCGCAATATCCCCACGCAT
TTTAGATTTCTTCTCCCTGGAATCGCCGCAACTGTGCTCAATTCGCTATACCGTTACCTA
TGGAATGTTGCGTGTGGGCTCCGGCGAAGCTTCGCCACCAGGATAAATTATATTCATTTA
GAGGTGTTATTTAGCGCAAGGGGCAAGTGGCACTCGGGGATCATGCCGAACAGACAGACA
TCCCATACTTTACCTAGTGATAGTAGTGACCCGTAATGTTAACCCCCTATTTCAGGCCGT
TTTCGGCTGTAGGTGACTTAACTATATTTTACAATGTTACGTCGACAATGTGTGTTGTGG
ACAGTCAGACCAACATGCTTCCGATTTGTGCCTTCGACGGGCATCGGCTGACGTATTGAT
GAGCCGCGGCGGTACGATGGGTCCGCTGTGGCAGCAGCATTGACACGTTGTGAAGACCAC
TTCGTGCCATACTCTTTATA
>bird
GATGAGACTGCTATCGTCGTCGGCCTGGGTAACTTAAGTGTCTCACCCTTCGACAATTCT
TGAACGCTTGGCCGATAATTTAGATGTTCAATAGCCTGATATGTGAGTACTGACACACTG
TATCCTGACGGCCACGAAGGAAGGAGGGTCCCGGACGTGGCCCCCGGTGGCACGTGGCGA
GAAAGCGTGGCTTGCAGTCTCGTAGGTGGTTGCTGCGCGAAGTGGCGGTTCCTCGAGCTT
TAGTCGGATCTCCAGCACAGGGCCACCAGGATGAACCGCCCGCCACGTCCGCCATTGGTT
GATCTATATTTGACGGTATACTTTATGGATTGCCCCGTCCAAGCGCTTAATACGGACAAT
CTGCGCGCACCACTCGACATCCTGATGCTAAGATAGGATGAATCCGTGACGGTTGAGTCT
GTTAAATGATTTTCCACATCACCCTGTACCTTGACGAATCCATCCGAAATAGAAAGGCGG
TGATAAGGCACGTAAATAGGAATGCGTAACCTATGTAATACAGAACACCTCATTCGCGCA
TTGTGTAAGATGTTATACCGTAGTCACACAATCTGCCTCAAGACGCAGCCCTTTTCGCCC
CCCTACGAGCAAATCGAGCTTTAGCATAAGCCACGACCCGCACCTTCGCTTTTATTCACA
CGCATAATGCTTACTTACAAGATGCCCGCGACCTTAAGTACGCCCACGTCCATGTGACTC
GGGTCGCCCGTCCGCGGTCTTCGGACTACGATTACACGCTCTTGGGCGGTATAGACATGC
TTGAAACGTATCGGGGAGTGGTACCGGGTTAGATTACATGTCGGGTCGTGATGAATGCTC
TAGCTAGACTCCAACGGGCGTTAATATTACTTGAGTGCTAGATTATCCTGTATATAGAGA
CTATGCTGGGATTACAACAAATGCATAAATTGTCTGTCCCCCGGCCGGGCACGCCCGACT
TACCTCCCGGCTACAAATATGATCAGAAGCGTACGTACCTCGTGACGATTGGAAGGACCT
ACCCACCAGTAAGTAGCCGTCCGAAGTATCATCCGTGGGTATCATAGTATGTTACCCACC
TAGGCTGTGTTATACATAAGCCCATGAAAACTCGGGGCGTGCATACCATGCCGCTCGAGA
TCTTCTTTCAACCCGTGCGGTGACCTCCCCTGCATTGTCGACCTACGACTTAACTTGTTG
TGTGGACAGGGACCAATGGCATCGTCAGGGCCGAGCAAGCTCGATTGTATACGGTCGTTG
CTCTCCTGATCTCGTACCAGGATAGCACATGCTGGAACCAATTCTAACATATCAGAAACT
ACTATGCGTCAGGAGGCTACTAGCCCCAGACATCCGTTCAACTCTCACCGAGATGAGCCC
ATTAGCACCCCTCTATGCCGGTGTTCGGGCCGAAATCCTATTAAAGACTATACATTGAGA
AGTACGTGTGGACTAGAAAAGCTGGCCGCTCCTTGGGGCGTTAGCGATTAACATCGCTCA
CGCGGGCGCAGGTCAGCCCGGCCATTGTCGAAAAGTAAAACCCCGGTGTCCTGACTCCAC
GGAGTTGGCTACTCGAGATTGATATAGCAATTAGCCTGCTTTATTGGTCACCCGAGTTAA
GCGTATTTAGTAGGTATCGGATGTCCAAAGGAAGATGAAGCTCTCCCCTCGCAACCGAGT
TCATCTACAGAGATGAAGTCAATTAATTTATGTTACGGGACCACATACTGTATCCCTTGT
ATTTTACACGTCAGGTAGCAGCCCATATTTCAGGCGAGGACGAAACCTGTGATAGGCTGG
ACTCCCATCCACATACGACGATCTGGCAATACACTTGTTCTGCGACAAAACTGCACGGAT
ATCGTCCCTCGATCCGGATGGGGAGAGCCTTCATTGCCCGGTGCCGTTAGTTAACGATTG
GCTTTTTGTCTTAGGTCTTGTGAGGTTAGATACTCTACCAATAGCCCTACAGCAAGTGCG
TTCTTAAGTAGGGAGACGACGGATTGGCCGGGCACGATACCTCCGCTCTGCATAAAAACA
GGAATGGATTGCATCAGACTTCGTGGTCTAATAGTAGAACCCATCCTGAATATATCCACC
TAGATTTCCTTTGTGTCATGCAACTCGGAACAGGTGCAAACCGCCTCGTTCATTGGCTGT
CAACCTCAATGAAGATCTATCGGTCCTCCTGGTGAAAAACCTCCTTGAAGCATAACAAGG
TAAAATCCTTGCAGGTATTGGCCACTGTGGTGTTGCCCACGTCCGAACCGGGAGTTTGTG
ACGCAACAACGGCCGTTTCATCGTGACGGAGGATCTTACCAAGCCCAGACCAAGGCGTTA
TGCGGTTAGAGACGTAAACTTCGCCTCTCGTCTTAAATATAGGCAGGCCTCCGGACGCTA
CAAGCGCCCCGTCTGGTTAATTGTGGGGATTTCTATTACAAATCGCGTCTCTTGAGTAGT
CCCAACGGGCGGTCTTGTGCTGCCAGTTTTATCACTGCCAAAACTGAGTGTCCGTTCTCG
GGCGGCAGCCGGTTCTGTCAGCGACGTCCCCTCGTGCGGCACGCGGAAGTTCTGAGAGCC
CTACTCGTTACTACAGGGAGAGGCAAATTAATGTGTGCTTTACGGCAATCTAGAAGGAAG
CTTTGATGCGGTGCAGGCAAATCTTCTTTAAACGGCACCAGCTTAGGCTCGCGCGTACAA
CTCCTTTGAATTAAGTAGTGCCTCGAATTGGCTGCTACTAATAAAAGGCTGCATGCGACC
ACTGGTCCTCGAGTTTAACATACCACGACCTGCTAACCGAGAGATGAGAGGGTAGGGGAG
CGCAATTGCCTGCTAGCTGACGATCTGTAAAGGCGTGACATAGGTAAACGGCTATGGTCG
GGATGCCCCCGGGCGTGTCGTGTCTAACCGTCGGGTCCATTGTCTCAGCGTTGGCCAATT
ATGGGGAGTGTTCCGACTGAGGGTAATATATAAACCCTCCGTTCGGCCACATTGGTGGGG
GTTCCATGCAATCCTAGCGCCCTAGCAAGATTGATGTGACACCAATACAGTTAAGCAATA
CTCCATTTGGAGGATGTGACAGCACCTCAAAAAGCTTTAGCTGATGCTTGGTTTAAGATC
TGCCATTGATAAATCCGTAATTGACTTGCTACGTGCTGGTTCGGCTTATGTACCTTCGAA
AGCTAAAGTAGTGGGTGACGTCTTACCGTGAAAGCTGTTCTAGCGGGCGTAGTACCGAAG
AAGTCACAGCTGACCCGAAAGGCGACAGCGACGGCCTTACAAGGGTACTGCGATTTCCAC
CAATACCATTACCCAGGACTCACTTATACACACGCACTATGAAGAAAGAGCTGTTGCCTG
AGTGTAAAACTAATAACGTCTACGGATGGTGACGTTACTGCAAAGAGCCACAACGGTTGT
TGACCCTGGCGCCATCGTTGAGAATCGCTTAGCGAACACGATCAAAATCTTATCGGATCG
ATACCAGTTAGTGGTTCCCTTCGACTTTCAGGATTGGCAACGGTCCGCTTCGTAGGCCTA
CAGTGAAACAGCCGCGGGACTACACTATATTGTGCCAAGTCCTTGGGCAACAGCGTATTA
TTATGTACGGCCCGACTTGATGGACGTGCATGTTCGAGCCAGCGTCGAAGAATTGCTTTA
ACCTCGTATTCACCCGCCGCCGCCATGACACCGATGGACCACGGACAACCTTTGCCCCGG
GAGTTCCGTCTTTTGATGTCGTAGCCCCCAAGTACTCGTGAGGATATTTGCGCTCAGGGA
GGCATCGCAGGCCTCCCGGTCACTCGCAGGCTGATCTCGCGGATATAGCCTGCACGGCTG
GAAGAATAGGGCAGCATTGTATCCGCCGGTCCGGTGGATCTTTGGCCATATGTTGGTCTC
CGTGCTCTTAACTAAAGATTACACACAAAGATCGGCGGAATGATCGAGTGTTTGCGCACG
GTCCTCAATAACATACGAAGTCAGCATGCAGCTGACGACGCCATAACGCGGACCTAGGAC
AATACGAGGACCGAAAATTAATCGCGGGATGGCTAAGTTTGCAACAGACCTGGGTCGGAT
GATTCCACGATGTGGTTGCTGGATGTGCTCGGACTTGGACGGATGTAACTTGAAACGTAA
GTGCGGAGGTAGCTACCTTTTTTTAAATGTTTGTATATGGGCTAGCGGCAGAGCGCTGAG
AAACATACTGCACTGACGACTAGCAGCGCGGACCACCGGCCCTCTAACGTTCGATAGGAT
TTCCATACTGCCTTTACGGAGCGAAACCGCGTGGGGTAAGGGCATCGTGTTTGGTACGAG
TATGGCCTGCGGTTTCGTTGTGGAGTAAAAAAACGACAACTTTCATATATCATTATCGAG
AGGTCGGATACTATGCACGGACGAGTCTAGGATACATCTACCGTATAGCGATCGCACAGT
GGACTGGGTACAACTTAATGACACCAACCTCCTCTTATGGTATTGGCGTGATGTCCCCGG
TATTACGGGACAACCGCATGGCCTAGGGCGCAGGTAGCGACCCCCAAAACTAACAAGAAT
GTTAAATTTCTTTTACCGGGAGTTGCCATATCTGTGCTGTATTCGTTCTCCAGCTCCATG
GGCAATGATGCATATTGGCTCGTTCGAAGCTACAGCAGTCAGATTAAACCCATAAGTTTG
GAGGTGTTATTTCGCCAAAAGCCCAATTGGCAACCGGGGATCATGTGGACCAAACATATA
TCCCAGTCTTTTCCTTTAGCTTTCAGTGTCGGGAAAATGTACCCCCCAATTACTGCCCGT
TGGCGGCTCTTGGTGACATAACGAGATTTCATAAACTACAGTACCCAAGGTGTGATGCGT
ACAATCAGACGGGCATGATTCCTATCTGAGCCTTCGACTGTCAAGCGATGTAATAGTGAC
CAGCACCTTCGCTGCTATGGGTCCGGTATGGCAGCATCAATGACACGTTGTGAAGAGATC
ATAGCCCCATACTCTTCCTA
>s3
GACGAGACGTTTATCATGGCAGGCCTCGGTAACTTAACTGTCCAGTACTACGACAAAGGA
TGTTGGCGAGGGCCATAAGTTGGATAAGCAGCATCATATTCTGTGCGGAATGACACACTC
TTTGCTCACGGCGGCGCAGGGGTGGGTGTGAAGAGTTTGTCCCCTAGTACTCTGTGGGTA
GGGAGCTTCCCTTTCATGGTCTATAGTGGTTGGTGCACGAAGGGACAGATACAGGAGGGT
TACTCCCATGTCCAGATCTAGGCATCGAGGGGTCACCGCGTGGGGCGTCTCTTACTGGGT
GATCACTAGTTAGGCGTATAATCTAAGGATTGCCCAAACCGCGGACTACAGGGGGACTCT
CAGAAGGCATCACCGTATATTCTGTGTCTTAAATAGAAAGAATAGGTAAAGGTCGACTCT
GTACAATCATTGTGCTCGCCCATCTGTATTTTGACCAAACTAGCCGCAATGGTCAGTAGC
TAATAAGGCACGAAAATAGGAATGGTCAATCTAACTAATATGGAATACCTATTTTGTGGT
CTGGGTTCGCTTTTAAACGCTTGGGACGCAAGCTCCACCGCGAAGCGGCATTCTTAGACC
CCCTAAGGGCACTGAGTTCATTAGCACAATCGACGACCCGGACCGGATCTTCTTTTGAGC
CCTTTGGGCCTTAAATCCTCGATGCCAGCGAACAGAAGAACAACTTTGACCAGCTGACTT
ACGTCGCTCCGCGACACTACCTTGATTAGGATTCCATCCTCTTATCCAGGATAGGTAGGC
GCCAAGTGTGACGTGGACTGCGCGCGCGTTAGACTCAATAACTTGGATTGTGGATTGCCG
TGAATAGGTCCCAACGCATGTCCGTTGAGCTGGAGAGCTCGATTTACCATTAATCAACTA
CTGAGCCGGGATGACACCTAATCCCTGATTTTTATTTCCTAGGTCCGCTAGCGCCGGACT
TACATCCCGGCTCAAACGAGAATCGGAAGCCTTCGTACCACGCTACTAGGGTAAGGCACT
ACATACCAGTAGGGCCCCGTCCGAAGCTCCATACAACGTTATTAAACTAGGTTGCCTACA
TAGACTGTCGAAAACCTCTGCGAATAGACGGTCGGGGCGGGCATCTGCTGCCGCTCGTCA
GCTTCGTTCAAGAATTGCGTCGGCCACCCCTGCATTTCCAACGAGCTAAGGTACGTGTTG
TGTAAACAGTGCCTGATGGCAAGATGGGGGCGGGACGAGCACGATTTGACACCGGCATTG
TTCAAAATGACCCGTAACGCTATAGCACTAGATTGAAATTATGCAAACCTATCACAAATT
AGTACTCGTCAGGACGCCCCCAGCCTCAGGCATACGGTCATTTCTCGACGAGATCTGCCA
GATGGCACCATTGTATGCCGGCGCCCGAGCCCTGATTATACTAAATACACGCAATAGCTC
AGTTCGCCCGGACCAGTAACCATGACCGCCACTTGATCCCTAGGATAGTAACATCTCGCA
CCGGGGCTCTGGTCCTCCCGGGAATTGGCTGCGAGGAAGACCCGATTGTAATGATTTCAC
GGAGTAGGGTACTCAAGATTTTTATAAGCGTATTCGTACTTCCATGATGACGGGGGTAGT
CTGGCTTATGTAGGTTCTCAGAACCGCAAAGGGAACGACTGGGGCACCTAGCAACCACCT
TCATATAGCCTGATGGAGACCATATACTTATGTTACGCTGGAATTTACTTTAGCCCTTGT
AATTTAGAAGGCATTTGTCTGCCCCTAATTTGGGTGAGGTGTGTCCCTGTCGGATGGAGG
ATCCCTAGACACCTATGACGATCATGGGGGGCACTTGTACTACTAAAAAAGTGCAATGAC
TTCCTCCTCGGGGCGGGTTGAGTGAAGTATTCATTACCCGGTGCCCGAGTTTCGCGATAC
CGTTTTCTACACAGGTGTTGACAGGTTTCTAATACAAAATCTCGCCTGACAAACAGTGCG
ATCTTGGGTTGGGATTACACCTAATCGCCCGGGACGCACCTTGAGCTTTGCAACAAATAA
GGAATGGATTTCCCTCGCCTCCCCTATCCAAGCGTTGTACCCAGACCTAATCTATCGGCC
GCGAGTTCGTATGTGTTATTAAACTACCAGTAAATGTTTACCGCCAAATTCACTGGTTGA
GTACCTCTGTGAGGGTCCTTGTGTCGTTCTGATAAAAGAAACTCGTCAAGTACAGGAGTG
ACATATCCTTGCAGCCGTTGCCGGCGTCAGTTTCGGCACCGTTAGCACTAAGAGTGAAGC
TCGCCACTGCCGCAATTTCCCTGTGACAGAGTATTTTATCCAGCTTAGACCGAGGGTTTA
AGCGATTCCCGGCGTTGGCGTCGGTTCCCGTCTTAGATAAAGACATGACTCCGGACGAAA
CACGTGCGACGCCTAGTCAATGGTGTCCTTATTCATTGTAAATAGGTTTTAATGAAGGTG
CCGAAGGGGCCGTGGTGTACTGCCAGATAGGTAACTGTCAAAACTGATTGTTCGCTTTCG
GCCGGATGAAGTTTAACCCGCAGTAGACCATTCCAGCATCCCGCGGAGCTCCTCAGTGAG
ATGCTGTTTCCTACTCTAAAAATCAAATGTGAGGTGCTTTTTCCCTTATCTAAAAAGGAG
TTCTGATGTGATTTAGACAAATCTAGGATAGACGCCATCCGCTGACGCGCCTGCGTACCA
CATCGCGGAACTAAGTTTTGTCTCGAACATATTGTTAAAGATAAAAAGCTGCATGCATCA
ACCCGCCCATGAGATGTGCGTACCACGGTCACGTCCGCGTGAAATGCGAAGCTGAAGGGT
AGCAGGTCCTTGCTAGTCGTGGATCGGAAAAGCGATGATGTATCGAAATGGACCTCGCCG
CGTTTTCACAGGGTTCGTCGAGTCGAATCGTCTGGGACTATGCGTCAGTGTAGCTCAACG
ATTGTTAGAATTTCGATTGGGTGGAAACTAAGAGGCCCACGTTTATCCCCACTGGAGTCA
GTCTGATCCAGGGCCAGGGCTCATGAACGACTCATGAAATACTAAGACAGTGAATCTTTA
CTCCGTTTCACCAATACGGCTGCGCCTCTAGGAGCTCTACCCGATGCTCCCTCTGAGATT
TGCCAATAAGAAATCCAGCATTGACAATCTTTCTTCTTGCTTCACTTATGTCCATCCGAA
GGCTAGAGTGGTGGGCGACGTCTAAGCCAGCAATTTGCACTGGCCCATGTAGTACCGATT
GATTGCTAGCGTACCTGCACGATGTAGAGCATACCCATTCACGCGAACTGCGAGGTCCAG
CGATACCATTACCCTTGAGTCATTAACGCACGTTCCCCTTCAAGATTGGACCCTCCCGTG
CTAGGAAACATTATAACCTGAACCTGCGACATCATCACTCCAAATAGTTACGACCCAGGA
GAAACCTGTCTCAAATGTTGAATAGCGCCCAGCCAACACGAGAAGAATCTTTTCCGACGA
TTATCGGGTCGTTATCCCCAGCAATCTGCGTGTTAGGTCTTGGACCCGGGCGGACTCTTT
GAGTGAGAAACTAGGTGTTCTCAACCACGTTACGCCAAATCCCAGAGCTATGGATTATAT
TCCTTTACGCTCCGGCTTGGTTCACCCGCATGTTGCAGAATATGTCACGCAATTCCATTG
TCCTCGTAGGCACGCTTAGCCCCCTGCCGACCGCTGGTTAACCCGCACCCCCTGATTCGG
GCTCTACGGTAGTTGATGTCGTTGCCTCAAACTATACGAGAGGGTTTTTGACATATCTTC
GGCATGCCAGGCCTCCGGCCCAGTCGCGGTCTAATCTCCCATAGATGGCTTACAAGACTA
GGAGAATTCGGAGCCGTGTTCCCCGCCTCACCGATGCAACTGCCACCTTATGCTTTTCTC
CGTGCTTTACTCCTGGGAGTAGACAAGCAAATGCGCCGATAATTTTAGCGTGCGCGAACG
GTTTTCAATAACGTACAGGGCCTGCATGCTTCTGACAAGACCAGAACGCGCACTGTGCAT
ATTACTACGAAATAAAAGTAGCCGCGCGTTCAATGAGTCGGCAACTGTCCGAGATCGTAT
GATCCCGCAATGTAGTGGACGTATAAGCTTCGACTATACCTCATGTAATTTGCGCAGTGA
GTGCAGAGCCAGATTCTACTTCTTACAGGATTGTATCTCGCATAGAGTCAGACCGCGGAT
AAACGCATAGCACGCGCCCCGTGCACAGGGGGCTAACTTCCCTCTTGAGGTCCTTAGCGA
TAATATACTGCCTGTACGGCGTGGATTCGCTTGCGCTCAGTGCATGGTGTCTTGCGATCC
TATCGGCAGCAGTATCGTAATGGAGTAAGGGAACTACAGCTTAACCATACAACTAGCGTA
AAGTTCGAGACAGTGCACGGCGGGGTTTTTGCACCAGATACCCGATTGAGATGGTACAGT
GGGCTGACTTCCGCTTCGGTATACTAACTTGCCCTTCCATTATTGTGTTGCTGTTCCCAG
CCAAAGGCGACAACTTCGTAGCCTCGGGTGGGGAGACCCAGCAACAATCCGCCCAAGCGT
TTGCACGTTCTTCTCGCGGCCGTACCCCCACATGGGCTGTCTTCGCTTTCAGATGCCTTT
GCGAAATTTGATTGCTGTTTCCGTGCAAGCCACGCCACGCCAAGGACACCTATGAGTTGT
CAGATGTCATTTCGCATAAGGGGCATTTGGCTTGCGCGGATCCACTGGAACGAGCATAAA
CCCCACACTGTACCTTGTATTTGCACTCGCCCGGAAGTCTGGGCCCCGACTTCCGGCCTT
TGACCACAATTCCTGTCTTGTTGATATTTTATAGGCCACCGTACTCTATGTATCTGTTGG
TCAACTAGACCATAATGGTGCTTATCTGTGCCTTCGCCTGGCATGAGTTGATGTAGTGAT
GATCCCATGTGCTCCGATGCGTTTGGAATGGAAGCAGCACTGTCATGGCCTCAATAGATC
ATTGCTCTTTATGCTGCTTA
