# Supplementary material for: GenNon-h: Generating multiple sequence alignments on nonhomogeneous phylogenetic trees
Source: BMC Bioinformatics. 2012 Aug 28;13:216. doi: 10.1186/1471-2105-13-216 (PMC3532078; doi:10.1186/1471-2105-13-216)
Supplement: Additional file 1 — Is a zipped (extension .zip) file containing the C++ implementation of GenNon-h. [file 1471-2105-13-216-S1.zip › GenNonH_share/include/boost/assign.hpp]

// Boost.Assign library
//
//  Copyright Thorsten Ottosen 2003-2004. Use, modification and
//  distribution is subject to the Boost Software License, Version
//  1.0. (See accompanying file LICENSE_1_0.txt or copy at
//  http://www.boost.org/LICENSE_1_0.txt)
//
// For more information, see http://www.boost.org/libs/assign/
//


#ifndef BOOST_ASSIGN_HPP
#define BOOST_ASSIGN_HPP

#if defined(_MSC_VER) && (_MSC_VER >= 1020)
# pragma once
#endif

#include <boost/assign/std.hpp>
#include <boost/assign/list_of.hpp>
#include <boost/assign/list_inserter.hpp>
#include <boost/assign/assignment_exception.hpp>

#endif
