# Supplementary material for: GenNon-h: Generating multiple sequence alignments on nonhomogeneous phylogenetic trees
Source: BMC Bioinformatics. 2012 Aug 28;13:216. doi: 10.1186/1471-2105-13-216 (PMC3532078; doi:10.1186/1471-2105-13-216)
Supplement: Additional file 1 — Is a zipped (extension .zip) file containing the C++ implementation of GenNon-h. [file 1471-2105-13-216-S1.zip › GenNonH_share/include/boost/bimap.hpp]

// Boost.Bimap
//
// Copyright (c) 2006-2007 Matias Capeletto
//
// Distributed under the Boost Software License, Version 1.0.
// (See accompanying file LICENSE_1_0.txt or copy at
// http://www.boost.org/LICENSE_1_0.txt)

//  See www.boost.org/libs/bimap for documentation.

// Convenience header

#include <boost/bimap/bimap.hpp>

namespace boost
{
    using ::boost::bimaps::bimap;
}
