# Supplementary material for: GenNon-h: Generating multiple sequence alignments on nonhomogeneous phylogenetic trees
Source: BMC Bioinformatics. 2012 Aug 28;13:216. doi: 10.1186/1471-2105-13-216 (PMC3532078; doi:10.1186/1471-2105-13-216)
Supplement: Additional file 1 — Is a zipped (extension .zip) file containing the C++ implementation of GenNon-h. [file 1471-2105-13-216-S1.zip › GenNonH_share/include/boost/blank_fwd.hpp]

//-----------------------------------------------------------------------------
// boost blank_fwd.hpp header file
// See http://www.boost.org for updates, documentation, and revision history.
//-----------------------------------------------------------------------------
//
// Copyright (c) 2003
// Eric Friedman
//
// Distributed under the Boost Software License, Version 1.0. (See
// accompanying file LICENSE_1_0.txt or copy at
// http://www.boost.org/LICENSE_1_0.txt)

#ifndef BOOST_BLANK_FWD_HPP
#define BOOST_BLANK_FWD_HPP

namespace boost {

struct blank;

} // namespace boost

#endif // BOOST_BLANK_FWD_HPP
