# Supplementary material for: GenNon-h: Generating multiple sequence alignments on nonhomogeneous phylogenetic trees
Source: BMC Bioinformatics. 2012 Aug 28;13:216. doi: 10.1186/1471-2105-13-216 (PMC3532078; doi:10.1186/1471-2105-13-216)
Supplement: Additional file 1 — Is a zipped (extension .zip) file containing the C++ implementation of GenNon-h. [file 1471-2105-13-216-S1.zip › GenNonH_share/include/boost/call_traits.hpp]

//  (C) Copyright Steve Cleary, Beman Dawes, Howard Hinnant & John Maddock 2000.
//  Use, modification and distribution are subject to the Boost Software License,
//  Version 1.0. (See accompanying file LICENSE_1_0.txt or copy at
//  http://www.boost.org/LICENSE_1_0.txt).
//
//  See http://www.boost.org/libs/utility for most recent version including documentation.

//  See boost/detail/call_traits.hpp and boost/detail/ob_call_traits.hpp
//  for full copyright notices.

#ifndef BOOST_CALL_TRAITS_HPP
#define BOOST_CALL_TRAITS_HPP

#ifndef BOOST_CONFIG_HPP
#include <boost/config.hpp>
#endif

#ifdef BOOST_NO_TEMPLATE_PARTIAL_SPECIALIZATION
#include <boost/detail/ob_call_traits.hpp>
#else
#include <boost/detail/call_traits.hpp>
#endif

#endif // BOOST_CALL_TRAITS_HPP
