# Supplementary material for: GenNon-h: Generating multiple sequence alignments on nonhomogeneous phylogenetic trees
Source: BMC Bioinformatics. 2012 Aug 28;13:216. doi: 10.1186/1471-2105-13-216 (PMC3532078; doi:10.1186/1471-2105-13-216)
Supplement: Additional file 1 — Is a zipped (extension .zip) file containing the C++ implementation of GenNon-h. [file 1471-2105-13-216-S1.zip › GenNonH_share/include/boost/chrono.hpp]

//////////////////////////////////////////////////////////////////////////////
//
// (C) Copyright Vicente J. Botet Escriba 2010.
// Distributed under the Boost
// Software License, Version 1.0.
// (See accompanying file LICENSE_1_0.txt or
// copy at http://www.boost.org/LICENSE_1_0.txt)
//
// See http://www.boost.org/libs/stm for documentation.
//
//////////////////////////////////////////////////////////////////////////////

#ifndef BOOST_CHRONO_HPP
#define BOOST_CHRONO_HPP

//-----------------------------------------------------------------------------
#include <boost/chrono/include.hpp>
//-----------------------------------------------------------------------------

#endif // BOOST_CHRONO_HPP
