# Supplementary material for: GenNon-h: Generating multiple sequence alignments on nonhomogeneous phylogenetic trees
Source: BMC Bioinformatics. 2012 Aug 28;13:216. doi: 10.1186/1471-2105-13-216 (PMC3532078; doi:10.1186/1471-2105-13-216)
Supplement: Additional file 1 — Is a zipped (extension .zip) file containing the C++ implementation of GenNon-h. [file 1471-2105-13-216-S1.zip › GenNonH_share/include/boost/circular_buffer_fwd.hpp]

// Forward declaration of the circular buffer and its adaptor.

// Copyright (c) 2003-2008 Jan Gaspar

// Use, modification, and distribution is subject to the Boost Software
// License, Version 1.0. (See accompanying file LICENSE_1_0.txt or copy at
// http://www.boost.org/LICENSE_1_0.txt)

//  See www.boost.org/libs/circular_buffer for documentation.

#if !defined(BOOST_CIRCULAR_BUFFER_FWD_HPP)
#define BOOST_CIRCULAR_BUFFER_FWD_HPP

#if defined(_MSC_VER) && _MSC_VER >= 1200
    #pragma once
#endif

#include <boost/config.hpp>
#if !defined(BOOST_NO_STD_ALLOCATOR)
    #include <memory>
#else
    #include <vector>
#endif

namespace boost {

#if !defined(BOOST_NO_STD_ALLOCATOR)
    #define BOOST_CB_DEFAULT_ALLOCATOR(T) std::allocator<T>
#else
    #define BOOST_CB_DEFAULT_ALLOCATOR(T) BOOST_DEDUCED_TYPENAME std::vector<T>::allocator_type
#endif

template <class T, class Alloc = BOOST_CB_DEFAULT_ALLOCATOR(T)>
class circular_buffer;

template <class T, class Alloc = BOOST_CB_DEFAULT_ALLOCATOR(T)>
class circular_buffer_space_optimized;

#undef BOOST_CB_DEFAULT_ALLOCATOR

} // namespace boost

#endif // #if !defined(BOOST_CIRCULAR_BUFFER_FWD_HPP)
