# Supplementary material for: GenNon-h: Generating multiple sequence alignments on nonhomogeneous phylogenetic trees
Source: BMC Bioinformatics. 2012 Aug 28;13:216. doi: 10.1186/1471-2105-13-216 (PMC3532078; doi:10.1186/1471-2105-13-216)
Supplement: Additional file 1 — Is a zipped (extension .zip) file containing the C++ implementation of GenNon-h. [file 1471-2105-13-216-S1.zip › GenNonH_share/include/boost/config/abi/msvc_prefix.hpp]

//  (C) Copyright John Maddock 2003. 
//  Use, modification and distribution are subject to the 
//  Boost Software License, Version 1.0. (See accompanying file 
//  LICENSE_1_0.txt or copy at http://www.boost.org/LICENSE_1_0.txt)

//
// Boost binaries are built with the compiler's default ABI settings,
// if the user changes their default alignment in the VS IDE then their
// code will no longer be binary compatible with the bjam built binaries
// unless this header is included to force Boost code into a consistent ABI.
//
// Note that inclusion of this header is only necessary for libraries with 
// separate source, header only libraries DO NOT need this as long as all
// translation units are built with the same options.
//
#if defined(_M_X64)
#  pragma pack(push,16)
#else
#  pragma pack(push,8)
#endif
