# Supplementary material for: GenNon-h: Generating multiple sequence alignments on nonhomogeneous phylogenetic trees
Source: BMC Bioinformatics. 2012 Aug 28;13:216. doi: 10.1186/1471-2105-13-216 (PMC3532078; doi:10.1186/1471-2105-13-216)
Supplement: Additional file 1 — Is a zipped (extension .zip) file containing the C++ implementation of GenNon-h. [file 1471-2105-13-216-S1.zip › GenNonH_share/include/boost/config/abi_prefix.hpp]

//  abi_prefix header  -------------------------------------------------------//

// (c) Copyright John Maddock 2003
   
// Use, modification and distribution are subject to the Boost Software License,
// Version 1.0. (See accompanying file LICENSE_1_0.txt or copy at
// http://www.boost.org/LICENSE_1_0.txt).

#ifndef BOOST_CONFIG_ABI_PREFIX_HPP
# define BOOST_CONFIG_ABI_PREFIX_HPP
#else
# error double inclusion of header boost/config/abi_prefix.hpp is an error
#endif

#include <boost/config.hpp>

// this must occur after all other includes and before any code appears:
#ifdef BOOST_HAS_ABI_HEADERS
#  include BOOST_ABI_PREFIX
#endif

#if defined( __BORLANDC__ )
#pragma nopushoptwarn
#endif
