# Supplementary material for: GenNon-h: Generating multiple sequence alignments on nonhomogeneous phylogenetic trees
Source: BMC Bioinformatics. 2012 Aug 28;13:216. doi: 10.1186/1471-2105-13-216 (PMC3532078; doi:10.1186/1471-2105-13-216)
Supplement: Additional file 1 — Is a zipped (extension .zip) file containing the C++ implementation of GenNon-h. [file 1471-2105-13-216-S1.zip › GenNonH_share/include/boost/config/abi_suffix.hpp]

//  abi_sufffix header  -------------------------------------------------------//

// (c) Copyright John Maddock 2003
   
// Use, modification and distribution are subject to the Boost Software License,
// Version 1.0. (See accompanying file LICENSE_1_0.txt or copy at
// http://www.boost.org/LICENSE_1_0.txt).

// This header should be #included AFTER code that was preceded by a #include
// <boost/config/abi_prefix.hpp>.

#ifndef BOOST_CONFIG_ABI_PREFIX_HPP
# error Header boost/config/abi_suffix.hpp must only be used after boost/config/abi_prefix.hpp
#else
# undef BOOST_CONFIG_ABI_PREFIX_HPP
#endif

// the suffix header occurs after all of our code:
#ifdef BOOST_HAS_ABI_HEADERS
#  include BOOST_ABI_SUFFIX
#endif

#if defined( __BORLANDC__ )
#pragma nopushoptwarn
#endif
