# Supplementary material for: GenNon-h: Generating multiple sequence alignments on nonhomogeneous phylogenetic trees
Source: BMC Bioinformatics. 2012 Aug 28;13:216. doi: 10.1186/1471-2105-13-216 (PMC3532078; doi:10.1186/1471-2105-13-216)
Supplement: Additional file 1 — Is a zipped (extension .zip) file containing the C++ implementation of GenNon-h. [file 1471-2105-13-216-S1.zip › GenNonH_share/include/boost/config/compiler/greenhills.hpp]

//  (C) Copyright John Maddock 2001. 
//  Use, modification and distribution are subject to the 
//  Boost Software License, Version 1.0. (See accompanying file 
//  LICENSE_1_0.txt or copy at http://www.boost.org/LICENSE_1_0.txt)

//  See http://www.boost.org for most recent version.

//  Greenhills C++ compiler setup:

#define BOOST_COMPILER "Greenhills C++ version " BOOST_STRINGIZE(__ghs)

#include "boost/config/compiler/common_edg.hpp"

//
// versions check:
// we don't support Greenhills prior to version 0:
#if __ghs < 0
#  error "Compiler not supported or configured - please reconfigure"
#endif
//
// last known and checked version is 0:
#if (__ghs > 0)
#  if defined(BOOST_ASSERT_CONFIG)
#     error "Unknown compiler version - please run the configure tests and report the results"
#  endif
#endif
