# Supplementary material for: GenNon-h: Generating multiple sequence alignments on nonhomogeneous phylogenetic trees
Source: BMC Bioinformatics. 2012 Aug 28;13:216. doi: 10.1186/1471-2105-13-216 (PMC3532078; doi:10.1186/1471-2105-13-216)
Supplement: Additional file 1 — Is a zipped (extension .zip) file containing the C++ implementation of GenNon-h. [file 1471-2105-13-216-S1.zip › GenNonH_share/include/boost/config/compiler/nvcc.hpp]

//  (C) Copyright Eric Jourdanneau, Joel Falcou 2010
//  Use, modification and distribution are subject to the 
//  Boost Software License, Version 1.0. (See accompanying file 
//  LICENSE_1_0.txt or copy at http://www.boost.org/LICENSE_1_0.txt)

//  See http://www.boost.org for most recent version.

//  NVIDIA CUDA C++ compiler setup

#ifndef BOOST_COMPILER
#  define BOOST_COMPILER "NVIDIA CUDA C++ Compiler"
#endif

// NVIDIA Specific support
// BOOST_GPU_ENABLED : Flag a function or a method as being enabled on the host and device
#define BOOST_GPU_ENABLED __host__ __device__

// Boost support macro for NVCC 
// NVCC Basically behaves like some flavor of MSVC6 + some specific quirks
#ifdef __GNUC__

#include <boost/config/compiler/gcc.hpp>

#elif defined(_MSC_VER)

#include <boost/config/compiler/visualc.hpp>

#endif
