# Supplementary material for: GenNon-h: Generating multiple sequence alignments on nonhomogeneous phylogenetic trees
Source: BMC Bioinformatics. 2012 Aug 28;13:216. doi: 10.1186/1471-2105-13-216 (PMC3532078; doi:10.1186/1471-2105-13-216)
Supplement: Additional file 1 — Is a zipped (extension .zip) file containing the C++ implementation of GenNon-h. [file 1471-2105-13-216-S1.zip › GenNonH_share/include/boost/config/compiler/sgi_mipspro.hpp]

//  (C) Copyright John Maddock 2001 - 2002. 
//  Use, modification and distribution are subject to the 
//  Boost Software License, Version 1.0. (See accompanying file 
//  LICENSE_1_0.txt or copy at http://www.boost.org/LICENSE_1_0.txt)

//  See http://www.boost.org for most recent version.

//  SGI C++ compiler setup:

#define BOOST_COMPILER "SGI Irix compiler version " BOOST_STRINGIZE(_COMPILER_VERSION)

#include "boost/config/compiler/common_edg.hpp"

//
// Threading support:
// Turn this on unconditionally here, it will get turned off again later
// if no threading API is detected.
//
#define BOOST_HAS_THREADS
#define BOOST_NO_TWO_PHASE_NAME_LOOKUP

#undef BOOST_NO_SWPRINTF
#undef BOOST_DEDUCED_TYPENAME

//
// version check:
// probably nothing to do here?
