# Supplementary material for: GenNon-h: Generating multiple sequence alignments on nonhomogeneous phylogenetic trees
Source: BMC Bioinformatics. 2012 Aug 28;13:216. doi: 10.1186/1471-2105-13-216 (PMC3532078; doi:10.1186/1471-2105-13-216)
Supplement: Additional file 1 — Is a zipped (extension .zip) file containing the C++ implementation of GenNon-h. [file 1471-2105-13-216-S1.zip › GenNonH_share/include/boost/config/no_tr1/utility.hpp]

//  (C) Copyright John Maddock 2005.
//  Use, modification and distribution are subject to the
//  Boost Software License, Version 1.0. (See accompanying file
//  LICENSE_1_0.txt or copy at http://www.boost.org/LICENSE_1_0.txt)
//
// The aim of this header is just to include <utility> but to do
// so in a way that does not result in recursive inclusion of
// the Boost TR1 components if boost/tr1/tr1/utility is in the
// include search path.  We have to do this to avoid circular
// dependencies:
//

#ifndef BOOST_CONFIG_UTILITY
#  define BOOST_CONFIG_UTILITY

#  ifndef BOOST_TR1_NO_RECURSION
#     define BOOST_TR1_NO_RECURSION
#     define BOOST_CONFIG_NO_UTILITY_RECURSION
#  endif

#  include <utility>

#  ifdef BOOST_CONFIG_NO_UTILITY_RECURSION
#     undef BOOST_TR1_NO_RECURSION
#     undef BOOST_CONFIG_NO_UTILITY_RECURSION
#  endif

#endif
