# Supplementary material for: GenNon-h: Generating multiple sequence alignments on nonhomogeneous phylogenetic trees
Source: BMC Bioinformatics. 2012 Aug 28;13:216. doi: 10.1186/1471-2105-13-216 (PMC3532078; doi:10.1186/1471-2105-13-216)
Supplement: Additional file 1 — Is a zipped (extension .zip) file containing the C++ implementation of GenNon-h. [file 1471-2105-13-216-S1.zip › GenNonH_share/include/boost/config/platform/qnxnto.hpp]

//  (C) Copyright Jim Douglas 2005. 
//  Use, modification and distribution are subject to the 
//  Boost Software License, Version 1.0. (See accompanying file 
//  LICENSE_1_0.txt or copy at http://www.boost.org/LICENSE_1_0.txt)

//  See http://www.boost.org for most recent version.

//  QNX specific config options:

#define BOOST_PLATFORM "QNX"

#define BOOST_HAS_UNISTD_H
#include <boost/config/posix_features.hpp>

// QNX claims XOpen version 5 compatibility, but doesn't have an nl_types.h
// or log1p and expm1:
#undef  BOOST_HAS_NL_TYPES_H
#undef  BOOST_HAS_LOG1P
#undef  BOOST_HAS_EXPM1

#define BOOST_HAS_PTHREADS
#define BOOST_HAS_PTHREAD_MUTEXATTR_SETTYPE

#define BOOST_HAS_GETTIMEOFDAY
#define BOOST_HAS_CLOCK_GETTIME
#define BOOST_HAS_NANOSLEEP
