# Supplementary material for: GenNon-h: Generating multiple sequence alignments on nonhomogeneous phylogenetic trees
Source: BMC Bioinformatics. 2012 Aug 28;13:216. doi: 10.1186/1471-2105-13-216 (PMC3532078; doi:10.1186/1471-2105-13-216)
Supplement: Additional file 1 — Is a zipped (extension .zip) file containing the C++ implementation of GenNon-h. [file 1471-2105-13-216-S1.zip › GenNonH_share/include/boost/config/platform/vms.hpp]

//  (C) Copyright Artyom Beilis 2010.  
//  Use, modification and distribution are subject to the  
//  Boost Software License, Version 1.0. (See accompanying file  
//  LICENSE_1_0.txt or copy at http://www.boost.org/LICENSE_1_0.txt) 

#ifndef BOOST_CONFIG_PLATFORM_VMS_HPP 
#define BOOST_CONFIG_PLATFORM_VMS_HPP 

#define BOOST_PLATFORM "OpenVMS" 

#undef  BOOST_HAS_STDINT_H 
#define BOOST_HAS_UNISTD_H 
#define BOOST_HAS_NL_TYPES_H 
#define BOOST_HAS_GETTIMEOFDAY 
#define BOOST_HAS_DIRENT_H 
#define BOOST_HAS_PTHREADS 
#define BOOST_HAS_NANOSLEEP 
#define BOOST_HAS_CLOCK_GETTIME 
#define BOOST_HAS_PTHREAD_MUTEXATTR_SETTYPE 
#define BOOST_HAS_LOG1P 
#define BOOST_HAS_EXPM1 
#define BOOST_HAS_THREADS 
#undef  BOOST_HAS_SCHED_YIELD 

#endif 
