# Supplementary material for: GenNon-h: Generating multiple sequence alignments on nonhomogeneous phylogenetic trees
Source: BMC Bioinformatics. 2012 Aug 28;13:216. doi: 10.1186/1471-2105-13-216 (PMC3532078; doi:10.1186/1471-2105-13-216)
Supplement: Additional file 1 — Is a zipped (extension .zip) file containing the C++ implementation of GenNon-h. [file 1471-2105-13-216-S1.zip › GenNonH_share/include/boost/config/select_stdlib_config.hpp]

//  Boost compiler configuration selection header file

//  (C) Copyright John Maddock 2001 - 2003. 
//  (C) Copyright Jens Maurer 2001 - 2002. 
//  Use, modification and distribution are subject to the 
//  Boost Software License, Version 1.0. (See accompanying file 
//  LICENSE_1_0.txt or copy at http://www.boost.org/LICENSE_1_0.txt)


//  See http://www.boost.org for most recent version.

// locate which std lib we are using and define BOOST_STDLIB_CONFIG as needed:

// First include <cstddef> to determine if some version of STLport is in use as the std lib
// (do not rely on this header being included since users can short-circuit this header 
//  if they know whose std lib they are using.)
#ifdef __cplusplus
#  include <cstddef>
#else
#  include <stddef.h>
#endif

#if defined(__SGI_STL_PORT) || defined(_STLPORT_VERSION)
// STLPort library; this _must_ come first, otherwise since
// STLport typically sits on top of some other library, we
// can end up detecting that first rather than STLport:
#  define BOOST_STDLIB_CONFIG "boost/config/stdlib/stlport.hpp"

#else

// If our std lib was not some version of STLport, then include <utility> as it is about 
// the smallest of the std lib headers that includes real C++ stuff.  (Some std libs do not
// include their C++-related macros in <cstddef> so this additional include makes sure
// we get those definitions)
// (again do not rely on this header being included since users can short-circuit this 
//  header if they know whose std lib they are using.)
#include <boost/config/no_tr1/utility.hpp>

#if defined(__LIBCOMO__)
// Comeau STL:
#define BOOST_STDLIB_CONFIG "boost/config/stdlib/libcomo.hpp"

#elif defined(__STD_RWCOMPILER_H__) || defined(_RWSTD_VER)
// Rogue Wave library:
#  define BOOST_STDLIB_CONFIG "boost/config/stdlib/roguewave.hpp"

#elif defined(_LIBCPP_VERSION)
// libc++
#  define BOOST_STDLIB_CONFIG "boost/config/stdlib/libcpp.hpp"

#elif defined(__GLIBCPP__) || defined(__GLIBCXX__)
// GNU libstdc++ 3
#  define BOOST_STDLIB_CONFIG "boost/config/stdlib/libstdcpp3.hpp"

#elif defined(__STL_CONFIG_H)
// generic SGI STL
#  define BOOST_STDLIB_CONFIG "boost/config/stdlib/sgi.hpp"

#elif defined(__MSL_CPP__)
// MSL standard lib:
#  define BOOST_STDLIB_CONFIG "boost/config/stdlib/msl.hpp"

#elif defined(__IBMCPP__)
// take the default VACPP std lib
#  define BOOST_STDLIB_CONFIG "boost/config/stdlib/vacpp.hpp"

#elif defined(MSIPL_COMPILE_H)
// Modena C++ standard library
#  define BOOST_STDLIB_CONFIG "boost/config/stdlib/modena.hpp"

#elif (defined(_YVALS) && !defined(__IBMCPP__)) || defined(_CPPLIB_VER)
// Dinkumware Library (this has to appear after any possible replacement libraries):
#  define BOOST_STDLIB_CONFIG "boost/config/stdlib/dinkumware.hpp"

#elif defined (BOOST_ASSERT_CONFIG)
// this must come last - generate an error if we don't
// recognise the library:
#  error "Unknown standard library - please configure and report the results to boost.org"

#endif

#endif
