# Supplementary material for: GenNon-h: Generating multiple sequence alignments on nonhomogeneous phylogenetic trees
Source: BMC Bioinformatics. 2012 Aug 28;13:216. doi: 10.1186/1471-2105-13-216 (PMC3532078; doi:10.1186/1471-2105-13-216)
Supplement: Additional file 1 — Is a zipped (extension .zip) file containing the C++ implementation of GenNon-h. [file 1471-2105-13-216-S1.zip › GenNonH_share/include/boost/date_time.hpp]

#ifndef BOOST_DATE_TIME_ALL_HPP___
#define BOOST_DATE_TIME_ALL_HPP___

/* Copyright (c) 2006 CrystalClear Software, Inc.
 * Use, modification and distribution is subject to the 
 * Boost Software License, Version 1.0. (See accompanying
 * file LICENSE_1_0.txt or http://www.boost.org/LICENSE_1_0.txt)
 * Author: Jeff Garland
 * $Date: 2008-02-27 15:00:24 -0500 (Wed, 27 Feb 2008) $
 */
 
 //  See www.boost.org/libs/date_time for documentation.

//gregorian and posix time included by indirectly
#include "boost/date_time/local_time/local_time.hpp"

#endif // BOOST_DATE_TIME_ALL_HPP___
