# Supplementary material for: GenNon-h: Generating multiple sequence alignments on nonhomogeneous phylogenetic trees
Source: BMC Bioinformatics. 2012 Aug 28;13:216. doi: 10.1186/1471-2105-13-216 (PMC3532078; doi:10.1186/1471-2105-13-216)
Supplement: Additional file 1 — Is a zipped (extension .zip) file containing the C++ implementation of GenNon-h. [file 1471-2105-13-216-S1.zip › GenNonH_share/include/boost/detail/algorithm.hpp]

// (C) Copyright Jeremy Siek 2001.
// Distributed under the Boost Software License, Version 1.0. (See accompany-
// ing file LICENSE_1_0.txt or copy at http://www.boost.org/LICENSE_1_0.txt)

/*
 *
 * Copyright (c) 1994
 * Hewlett-Packard Company
 *
 * Permission to use, copy, modify, distribute and sell this software
 * and its documentation for any purpose is hereby granted without fee,
 * provided that the above copyright notice appear in all copies and
 * that both that copyright notice and this permission notice appear
 * in supporting documentation.  Hewlett-Packard Company makes no
 * representations about the suitability of this software for any
 * purpose.  It is provided "as is" without express or implied warranty.
 *
 *
 * Copyright (c) 1996
 * Silicon Graphics Computer Systems, Inc.
 *
 * Permission to use, copy, modify, distribute and sell this software
 * and its documentation for any purpose is hereby granted without fee,
 * provided that the above copyright notice appear in all copies and
 * that both that copyright notice and this permission notice appear
 * in supporting documentation.  Silicon Graphics makes no
 * representations about the suitability of this software for any
 * purpose.  It is provided "as is" without express or implied warranty.
 */

#ifndef BOOST_ALGORITHM_HPP
# define BOOST_ALGORITHM_HPP
# include <boost/detail/iterator.hpp>
// Algorithms on sequences
//
// The functions in this file have not yet gone through formal
// review, and are subject to change. This is a work in progress.
// They have been checked into the detail directory because
// there are some graph algorithms that use these functions.

#include <algorithm>
#include <vector>
#include <boost/range/begin.hpp>
#include <boost/range/end.hpp>
#include <boost/range/algorithm/copy.hpp>
#include <boost/range/algorithm/equal.hpp>
#include <boost/range/algorithm/sort.hpp>
#include <boost/range/algorithm/stable_sort.hpp>
#include <boost/range/algorithm/find_if.hpp>
#include <boost/range/algorithm/count.hpp>
#include <boost/range/algorithm/count_if.hpp>
#include <boost/range/algorithm_ext/is_sorted.hpp>
#include <boost/range/algorithm_ext/iota.hpp>

namespace boost {

  template <typename InputIterator, typename Predicate>
  bool any_if(InputIterator first, InputIterator last, Predicate p)
  {
    return std::find_if(first, last, p) != last;
  }

  template <typename Container, typename Predicate>
  bool any_if(const Container& c, Predicate p)
  {
    return any_if(boost::begin(c), boost::end(c), p);
  }

  template <typename InputIterator, typename T>
  bool container_contains(InputIterator first, InputIterator last, T value)
  {
    return std::find(first, last, value) != last;
  }
  template <typename Container, typename T>
  bool container_contains(const Container& c, const T& value)
  {
    return container_contains(boost::begin(c), boost::end(c), value);
  }

} // namespace boost

#endif // BOOST_ALGORITHM_HPP
