# Supplementary material for: GenNon-h: Generating multiple sequence alignments on nonhomogeneous phylogenetic trees
Source: BMC Bioinformatics. 2012 Aug 28;13:216. doi: 10.1186/1471-2105-13-216 (PMC3532078; doi:10.1186/1471-2105-13-216)
Supplement: Additional file 1 — Is a zipped (extension .zip) file containing the C++ implementation of GenNon-h. [file 1471-2105-13-216-S1.zip › GenNonH_share/include/boost/detail/atomic_count.hpp]

#ifndef BOOST_DETAIL_ATOMIC_COUNT_HPP_INCLUDED
#define BOOST_DETAIL_ATOMIC_COUNT_HPP_INCLUDED

// MS compatible compilers support #pragma once

#if defined(_MSC_VER) && (_MSC_VER >= 1020)
# pragma once
#endif

//
//  boost/detail/atomic_count.hpp - thread/SMP safe reference counter
//
//  Copyright (c) 2001, 2002 Peter Dimov and Multi Media Ltd.
//
//  Distributed under the Boost Software License, Version 1.0.
//  See accompanying file LICENSE_1_0.txt or copy at
//  http://www.boost.org/LICENSE_1_0.txt

#include <boost/smart_ptr/detail/atomic_count.hpp>

#endif // #ifndef BOOST_DETAIL_ATOMIC_COUNT_HPP_INCLUDED
