# Supplementary material for: GenNon-h: Generating multiple sequence alignments on nonhomogeneous phylogenetic trees
Source: BMC Bioinformatics. 2012 Aug 28;13:216. doi: 10.1186/1471-2105-13-216 (PMC3532078; doi:10.1186/1471-2105-13-216)
Supplement: Additional file 1 — Is a zipped (extension .zip) file containing the C++ implementation of GenNon-h. [file 1471-2105-13-216-S1.zip › GenNonH_share/include/boost/detail/fenv.hpp]

/*=============================================================================
    Copyright (c) 2010      Bryce Lelbach

    Distributed under the Boost Software License, Version 1.0. (See accompanying
    file LICENSE_1_0.txt or copy at http://www.boost.org/LICENSE_1_0.txt)
=============================================================================*/

#include <boost/config.hpp>

#if defined(BOOST_NO_FENV_H)
  #error This platform does not have a floating point environment
#endif

#if !defined(BOOST_DETAIL_FENV_HPP)
#define BOOST_DETAIL_FENV_HPP

/* If we're using clang + glibc, we have to get hacky. 
 * See http://llvm.org/bugs/show_bug.cgi?id=6907 */
#if defined(__clang__)       &&                       \
    defined(__GNU_LIBRARY__) && /* up to version 5 */ \
    defined(__GLIBC__)          /* version 6 + */
  #define _FENV_H

  #include <features.h>
  #include <bits/fenv.h>

  extern "C" {
    extern int fegetexceptflag (fexcept_t*, int) __THROW;
    extern int fesetexceptflag (__const fexcept_t*, int) __THROW;
    extern int feclearexcept (int) __THROW;
    extern int feraiseexcept (int) __THROW;
    extern int fetestexcept (int) __THROW;
    extern int fegetround (void) __THROW;
    extern int fesetround (int) __THROW;
    extern int fegetenv (fenv_t*) __THROW;
    extern int fesetenv (__const fenv_t*) __THROW;
    extern int feupdateenv (__const fenv_t*) __THROW;
    extern int feholdexcept (fenv_t*) __THROW;

    #ifdef __USE_GNU
      extern int feenableexcept (int) __THROW;
      extern int fedisableexcept (int) __THROW;
      extern int fegetexcept (void) __THROW;
    #endif
  }

  namespace std { namespace tr1 {
    using ::fenv_t;
    using ::fexcept_t;
    using ::fegetexceptflag;
    using ::fesetexceptflag;
    using ::feclearexcept;
    using ::feraiseexcept;
    using ::fetestexcept;
    using ::fegetround;
    using ::fesetround;
    using ::fegetenv;
    using ::fesetenv;
    using ::feupdateenv;
    using ::feholdexcept;
  } }

#else /* if we're not using GNU's C stdlib, fenv.h should work with clang */
  #if defined(__SUNPRO_CC) /* lol suncc */
    #include <stdio.h>
  #endif
  
  #include <fenv.h>

#endif

#endif /* BOOST_DETAIL_FENV_HPP */
 
