# Supplementary material for: GenNon-h: Generating multiple sequence alignments on nonhomogeneous phylogenetic trees
Source: BMC Bioinformatics. 2012 Aug 28;13:216. doi: 10.1186/1471-2105-13-216 (PMC3532078; doi:10.1186/1471-2105-13-216)
Supplement: Additional file 1 — Is a zipped (extension .zip) file containing the C++ implementation of GenNon-h. [file 1471-2105-13-216-S1.zip › GenNonH_share/include/boost/detail/is_sorted.hpp]

/*==============================================================================
    Copyright (c) 2010-2011 Bryce Lelbach

    Distributed under the Boost Software License, Version 1.0. (See accompanying
    file LICENSE_1_0.txt or copy at http://www.boost.org/LICENSE_1_0.txt)
==============================================================================*/

#ifndef BOOST_DETAIL_SORTED_HPP
#define BOOST_DETAIL_SORTED_HPP

#include <boost/detail/iterator.hpp>

#include <functional>

namespace boost {
namespace detail {

template<class Iterator, class Comp>
inline Iterator is_sorted_until (Iterator first, Iterator last, Comp c) {
  if (first == last)
    return last;

  Iterator it = first; ++it;

  for (; it != last; first = it, ++it)
    if (c(*it, *first))
      return it;

  return it;
}

template<class Iterator>
inline Iterator is_sorted_until (Iterator first, Iterator last) {
  typedef typename boost::detail::iterator_traits<Iterator>::value_type
    value_type;

  typedef std::less<value_type> c; 

  return ::boost::detail::is_sorted_until(first, last, c()); 
}

template<class Iterator, class Comp>
inline bool is_sorted (Iterator first, Iterator last, Comp c) {
  return ::boost::detail::is_sorted_until(first, last, c) == last;
} 

template<class Iterator>
inline bool is_sorted (Iterator first, Iterator last) {
  return ::boost::detail::is_sorted_until(first, last) == last;
} 

} // detail
} // boost

#endif // BOOST_DETAIL_SORTED_HPP
