# Supplementary material for: GenNon-h: Generating multiple sequence alignments on nonhomogeneous phylogenetic trees
Source: BMC Bioinformatics. 2012 Aug 28;13:216. doi: 10.1186/1471-2105-13-216 (PMC3532078; doi:10.1186/1471-2105-13-216)
Supplement: Additional file 1 — Is a zipped (extension .zip) file containing the C++ implementation of GenNon-h. [file 1471-2105-13-216-S1.zip › GenNonH_share/include/boost/detail/none_t.hpp]

// Copyright (C) 2003, Fernando Luis Cacciola Carballal.
//
// Use, modification, and distribution is subject to the Boost Software
// License, Version 1.0. (See accompanying file LICENSE_1_0.txt or copy at
// http://www.boost.org/LICENSE_1_0.txt)
//
// See http://www.boost.org/libs/optional for documentation.
//
// You are welcome to contact the author at:
//  fernando_cacciola@hotmail.com
//
#ifndef BOOST_DETAIL_NONE_T_17SEP2003_HPP
#define BOOST_DETAIL_NONE_T_17SEP2003_HPP

namespace boost {

namespace detail {

struct none_helper{};

typedef int none_helper::*none_t ;

} // namespace detail

} // namespace boost

#endif
