# Supplementary material for: GenNon-h: Generating multiple sequence alignments on nonhomogeneous phylogenetic trees
Source: BMC Bioinformatics. 2012 Aug 28;13:216. doi: 10.1186/1471-2105-13-216 (PMC3532078; doi:10.1186/1471-2105-13-216)
Supplement: Additional file 1 — Is a zipped (extension .zip) file containing the C++ implementation of GenNon-h. [file 1471-2105-13-216-S1.zip › GenNonH_share/include/boost/detail/reference_content.hpp]

//-----------------------------------------------------------------------------
// boost detail/reference_content.hpp header file
// See http://www.boost.org for updates, documentation, and revision history.
//-----------------------------------------------------------------------------
//
// Copyright (c) 2003
// Eric Friedman
//
// Distributed under the Boost Software License, Version 1.0. (See
// accompanying file LICENSE_1_0.txt or copy at
// http://www.boost.org/LICENSE_1_0.txt)

#ifndef BOOST_DETAIL_REFERENCE_CONTENT_HPP
#define BOOST_DETAIL_REFERENCE_CONTENT_HPP

#include "boost/config.hpp"

#if !defined(BOOST_NO_TEMPLATE_PARTIAL_SPECIALIZATION)
#   include "boost/mpl/bool.hpp"
#   include "boost/type_traits/has_nothrow_copy.hpp"
#else
#   include "boost/mpl/if.hpp"
#   include "boost/type_traits/is_reference.hpp"
#endif

#include "boost/mpl/void.hpp"

namespace boost {

namespace detail {

///////////////////////////////////////////////////////////////////////////////
// (detail) class template reference_content
//
// Non-Assignable wrapper for references.
//
template <typename RefT>
class reference_content
{
private: // representation

    RefT content_;

public: // structors

    ~reference_content()
    {
    }

    reference_content(RefT r)
        : content_( r )
    {
    }

    reference_content(const reference_content& operand)
        : content_( operand.content_ )
    {
    }

private: // non-Assignable

    reference_content& operator=(const reference_content&);

public: // queries

    RefT get() const
    {
        return content_;
    }

};

///////////////////////////////////////////////////////////////////////////////
// (detail) metafunction make_reference_content
//
// Wraps with reference_content if specified type is reference.
//

template <typename T = mpl::void_> struct make_reference_content;

#if !defined(BOOST_NO_TEMPLATE_PARTIAL_SPECIALIZATION)

template <typename T>
struct make_reference_content
{
    typedef T type;
};

template <typename T>
struct make_reference_content< T& >
{
    typedef reference_content<T&> type;
};

#else // defined(BOOST_NO_TEMPLATE_PARTIAL_SPECIALIZATION)

template <typename T>
struct make_reference_content
    : mpl::if_<
          is_reference<T>
        , reference_content<T>
        , T
        >
{
};

#endif // BOOST_NO_TEMPLATE_PARTIAL_SPECIALIZATION workaround

template <>
struct make_reference_content< mpl::void_ >
{
    template <typename T>
    struct apply
        : make_reference_content<T>
    {
    };

    typedef mpl::void_ type;
};

} // namespace detail

///////////////////////////////////////////////////////////////////////////////
// reference_content<T&> type traits specializations
//

#if !defined(BOOST_NO_TEMPLATE_PARTIAL_SPECIALIZATION)

template <typename T>
struct has_nothrow_copy<
      ::boost::detail::reference_content< T& >
    >
    : mpl::true_
{
};

#endif // !defined(BOOST_NO_TEMPLATE_PARTIAL_SPECIALIZATION)

} // namespace boost

#endif // BOOST_DETAIL_REFERENCE_CONTENT_HPP
