# Supplementary material for: GenNon-h: Generating multiple sequence alignments on nonhomogeneous phylogenetic trees
Source: BMC Bioinformatics. 2012 Aug 28;13:216. doi: 10.1186/1471-2105-13-216 (PMC3532078; doi:10.1186/1471-2105-13-216)
Supplement: Additional file 1 — Is a zipped (extension .zip) file containing the C++ implementation of GenNon-h. [file 1471-2105-13-216-S1.zip › GenNonH_share/include/boost/detail/select_type.hpp]

// (C) Copyright David Abrahams 2001.
// Distributed under the Boost Software License, Version 1.0. (See
// accompanying file LICENSE_1_0.txt or copy at
// http://www.boost.org/LICENSE_1_0.txt)
//
// See http://www.boost.org for most recent version including documentation.

// Revision History
// 09 Feb 01  Applied John Maddock's Borland patch Moving <true>
//            specialization to unspecialized template (David Abrahams)
// 06 Feb 01  Created (David Abrahams)

#ifndef SELECT_TYPE_DWA20010206_HPP
# define SELECT_TYPE_DWA20010206_HPP

namespace boost { namespace detail {

  // Template class if_true -- select among 2 types based on a bool constant expression
  // Usage:
  //   typename if_true<(bool_const_expression)>::template then<true_type, false_type>::type

  // HP aCC cannot deal with missing names for template value parameters
  template <bool b> struct if_true
  {
      template <class T, class F>
      struct then { typedef T type; };
  };

  template <>
  struct if_true<false>
  {
      template <class T, class F>
      struct then { typedef F type; };
  };
}}
#endif // SELECT_TYPE_DWA20010206_HPP
