# Supplementary material for: GenNon-h: Generating multiple sequence alignments on nonhomogeneous phylogenetic trees
Source: BMC Bioinformatics. 2012 Aug 28;13:216. doi: 10.1186/1471-2105-13-216 (PMC3532078; doi:10.1186/1471-2105-13-216)
Supplement: Additional file 1 — Is a zipped (extension .zip) file containing the C++ implementation of GenNon-h. [file 1471-2105-13-216-S1.zip › GenNonH_share/include/boost/detail/win/memory.hpp]

//  memory.hpp  --------------------------------------------------------------//

//  Copyright 2010 Vicente J. Botet Escriba

//  Distributed under the Boost Software License, Version 1.0.
//  See http://www.boost.org/LICENSE_1_0.txt


#ifndef BOOST_DETAIL_WIN_MEMORY_HPP
#define BOOST_DETAIL_WIN_MEMORY_HPP

#include <boost/detail/win/basic_types.hpp>
#include <boost/detail/win/security.hpp>
#include <boost/detail/win/LocalFree.hpp>


namespace boost
{
namespace detail
{
namespace win32
{
#if defined( BOOST_USE_WINDOWS_H )
    using ::CreateFileMappingA;
    using ::FlushViewOfFile;
    using ::GetProcessHeap;
    using ::HeapAlloc;
    using ::HeapFree;
    using ::MapViewOfFileEx;
    using ::OpenFileMappingA;
    using ::UnmapViewOfFile;
#else
# ifdef HeapAlloc
# undef HeapAlloc
# endif
extern "C" {
    __declspec(dllimport) void * __stdcall 
        CreateFileMappingA (void *, SECURITY_ATTRIBUTES_*, unsigned long, unsigned long, unsigned long, const char *);
    __declspec(dllimport) int __stdcall 
        FlushViewOfFile (void *, std::size_t);
    __declspec(dllimport) HANDLE_ __stdcall 
        GetProcessHeap();
    __declspec(dllimport) void* __stdcall 
        HeapAlloc(HANDLE_,DWORD_,SIZE_T_);
    __declspec(dllimport) BOOL_ __stdcall 
        HeapFree(HANDLE_,DWORD_,LPVOID_);
    __declspec(dllimport) void * __stdcall 
        MapViewOfFileEx (void *, unsigned long, unsigned long, unsigned long, std::size_t, void*);
    __declspec(dllimport) void * __stdcall 
        OpenFileMappingA (unsigned long, int, const char *);
    __declspec(dllimport) int __stdcall 
        UnmapViewOfFile(void *);
}
#endif
}
}
}

#endif // BOOST_DETAIL_WIN_SYNCHRONIZATION_HPP
