# Supplementary material for: GenNon-h: Generating multiple sequence alignments on nonhomogeneous phylogenetic trees
Source: BMC Bioinformatics. 2012 Aug 28;13:216. doi: 10.1186/1471-2105-13-216 (PMC3532078; doi:10.1186/1471-2105-13-216)
Supplement: Additional file 1 — Is a zipped (extension .zip) file containing the C++ implementation of GenNon-h. [file 1471-2105-13-216-S1.zip › GenNonH_share/include/boost/dynamic_bitset.hpp]

// -----------------------------------------------------------
//
//   Copyright (c) 2001-2002 Chuck Allison and Jeremy Siek
//        Copyright (c) 2003-2004, 2008 Gennaro Prota
//
// Distributed under the Boost Software License, Version 1.0.
//    (See accompanying file LICENSE_1_0.txt or copy at
//          http://www.boost.org/LICENSE_1_0.txt)
//
// -----------------------------------------------------------

#ifndef BOOST_DYNAMIC_BITSET_HPP
#define BOOST_DYNAMIC_BITSET_HPP

#include "boost/dynamic_bitset/dynamic_bitset.hpp"

#endif // include guard
