# Supplementary material for: GenNon-h: Generating multiple sequence alignments on nonhomogeneous phylogenetic trees
Source: BMC Bioinformatics. 2012 Aug 28;13:216. doi: 10.1186/1471-2105-13-216 (PMC3532078; doi:10.1186/1471-2105-13-216)
Supplement: Additional file 1 — Is a zipped (extension .zip) file containing the C++ implementation of GenNon-h. [file 1471-2105-13-216-S1.zip › GenNonH_share/include/boost/dynamic_bitset_fwd.hpp]

// -----------------------------------------------------------
//
//   Copyright (c) 2001-2002 Chuck Allison and Jeremy Siek
//            Copyright (c) 2003-2004 Gennaro Prota
//
// Distributed under the Boost Software License, Version 1.0.
//    (See accompanying file LICENSE_1_0.txt or copy at
//          http://www.boost.org/LICENSE_1_0.txt)
//
// -----------------------------------------------------------

#ifndef BOOST_DYNAMIC_BITSET_FWD_HPP
#define BOOST_DYNAMIC_BITSET_FWD_HPP

#include <memory>

namespace boost {

template <typename Block = unsigned long,
          typename Allocator = std::allocator<Block> >
class dynamic_bitset;

}

#endif // include guard
