# Supplementary material for: GenNon-h: Generating multiple sequence alignments on nonhomogeneous phylogenetic trees
Source: BMC Bioinformatics. 2012 Aug 28;13:216. doi: 10.1186/1471-2105-13-216 (PMC3532078; doi:10.1186/1471-2105-13-216)
Supplement: Additional file 1 — Is a zipped (extension .zip) file containing the C++ implementation of GenNon-h. [file 1471-2105-13-216-S1.zip › GenNonH_share/include/boost/enable_shared_from_this.hpp]

#ifndef BOOST_ENABLE_SHARED_FROM_THIS_HPP_INCLUDED
#define BOOST_ENABLE_SHARED_FROM_THIS_HPP_INCLUDED

//
//  enable_shared_from_this.hpp
//
//  Copyright (c) 2002 Peter Dimov
//
//  Distributed under the Boost Software License, Version 1.0.
//  See accompanying file LICENSE_1_0.txt or copy at
//  http://www.boost.org/LICENSE_1_0.txt
//
//  http://www.boost.org/libs/smart_ptr/enable_shared_from_this.html
//

#include <boost/smart_ptr/enable_shared_from_this.hpp>

#endif  // #ifndef BOOST_ENABLE_SHARED_FROM_THIS_HPP_INCLUDED
