# Supplementary material for: GenNon-h: Generating multiple sequence alignments on nonhomogeneous phylogenetic trees
Source: BMC Bioinformatics. 2012 Aug 28;13:216. doi: 10.1186/1471-2105-13-216 (PMC3532078; doi:10.1186/1471-2105-13-216)
Supplement: Additional file 1 — Is a zipped (extension .zip) file containing the C++ implementation of GenNon-h. [file 1471-2105-13-216-S1.zip › GenNonH_share/include/boost/exception/all.hpp]

//Copyright (c) 2006-2008 Emil Dotchevski and Reverge Studios, Inc.

//Distributed under the Boost Software License, Version 1.0. (See accompanying
//file LICENSE_1_0.txt or copy at http://www.boost.org/LICENSE_1_0.txt)

#ifndef UUID_316FDA946C0D11DEA9CBAE5255D89593
#define UUID_316FDA946C0D11DEA9CBAE5255D89593
#if defined(__GNUC__) && !defined(BOOST_EXCEPTION_ENABLE_WARNINGS)
#pragma GCC system_header
#endif
#if defined(_MSC_VER) && !defined(BOOST_EXCEPTION_ENABLE_WARNINGS)
#pragma warning(push,1)
#endif

#include <boost/exception/diagnostic_information.hpp>
#include <boost/exception/error_info.hpp>
#include <boost/exception/exception.hpp>
#include <boost/exception/get_error_info.hpp>
#include <boost/exception/info.hpp>
#include <boost/exception/info_tuple.hpp>
#include <boost/exception/errinfo_api_function.hpp>
#include <boost/exception/errinfo_at_line.hpp>
#include <boost/exception/errinfo_errno.hpp>
#include <boost/exception/errinfo_file_handle.hpp>
#include <boost/exception/errinfo_file_name.hpp>
#include <boost/exception/errinfo_file_open_mode.hpp>
#include <boost/exception/errinfo_type_info_name.hpp>
#ifndef BOOST_NO_EXCEPTIONS
#include <boost/exception/errinfo_nested_exception.hpp>
#include <boost/exception_ptr.hpp>
#endif

#if defined(_MSC_VER) && !defined(BOOST_EXCEPTION_ENABLE_WARNINGS)
#pragma warning(pop)
#endif
#endif
