# Supplementary material for: GenNon-h: Generating multiple sequence alignments on nonhomogeneous phylogenetic trees
Source: BMC Bioinformatics. 2012 Aug 28;13:216. doi: 10.1186/1471-2105-13-216 (PMC3532078; doi:10.1186/1471-2105-13-216)
Supplement: Additional file 1 — Is a zipped (extension .zip) file containing the C++ implementation of GenNon-h. [file 1471-2105-13-216-S1.zip › GenNonH_share/include/boost/exception/detail/attribute_noreturn.hpp]

//Copyright (c) 2009 Emil Dotchevski and Reverge Studios, Inc.

//Distributed under the Boost Software License, Version 1.0. (See accompanying
//file LICENSE_1_0.txt or copy at http://www.boost.org/LICENSE_1_0.txt)

#ifndef UUID_61531AB0680611DEADD5846855D89593
#define UUID_61531AB0680611DEADD5846855D89593

#if defined(_MSC_VER)
#define BOOST_ATTRIBUTE_NORETURN __declspec(noreturn)
#elif defined(__GNUC__)
#define BOOST_ATTRIBUTE_NORETURN __attribute__((noreturn))
#else
#define BOOST_ATTRIBUTE_NORETURN
#endif

#endif
