# Supplementary material for: GenNon-h: Generating multiple sequence alignments on nonhomogeneous phylogenetic trees
Source: BMC Bioinformatics. 2012 Aug 28;13:216. doi: 10.1186/1471-2105-13-216 (PMC3532078; doi:10.1186/1471-2105-13-216)
Supplement: Additional file 1 — Is a zipped (extension .zip) file containing the C++ implementation of GenNon-h. [file 1471-2105-13-216-S1.zip › GenNonH_share/include/boost/exception/detail/clone_current_exception.hpp]

//Copyright (c) 2006-2009 Emil Dotchevski and Reverge Studios, Inc.

//Distributed under the Boost Software License, Version 1.0. (See accompanying
//file LICENSE_1_0.txt or copy at http://www.boost.org/LICENSE_1_0.txt)

#ifndef UUID_81522C0EB56511DFAB613DB0DFD72085
#define UUID_81522C0EB56511DFAB613DB0DFD72085

#ifdef BOOST_NO_EXCEPTIONS
#    error This header requires exception handling to be enabled.
#endif

namespace
boost
    {
    namespace
    exception_detail
        {
        class clone_base;

#ifdef BOOST_ENABLE_NON_INTRUSIVE_EXCEPTION_PTR
        int clone_current_exception_non_intrusive( clone_base const * & cloned );
#endif

        namespace
        clone_current_exception_result
            {
            int const success=0;
            int const bad_alloc=1;
            int const bad_exception=2;
            int const not_supported=3;
            }

        inline
        int
        clone_current_exception( clone_base const * & cloned )
            {
#ifdef BOOST_ENABLE_NON_INTRUSIVE_EXCEPTION_PTR
            return clone_current_exception_non_intrusive(cloned);
#else
            return clone_current_exception_result::not_supported;
#endif
            }
        }
    }

#endif
