# Supplementary material for: GenNon-h: Generating multiple sequence alignments on nonhomogeneous phylogenetic trees
Source: BMC Bioinformatics. 2012 Aug 28;13:216. doi: 10.1186/1471-2105-13-216 (PMC3532078; doi:10.1186/1471-2105-13-216)
Supplement: Additional file 1 — Is a zipped (extension .zip) file containing the C++ implementation of GenNon-h. [file 1471-2105-13-216-S1.zip › GenNonH_share/include/boost/exception/errinfo_file_handle.hpp]

//Copyright (c) 2006-2009 Emil Dotchevski and Reverge Studios, Inc.

//Distributed under the Boost Software License, Version 1.0. (See accompanying
//file LICENSE_1_0.txt or copy at http://www.boost.org/LICENSE_1_0.txt)

#ifndef UUID_F79E6EE26C1211DEB26E929155D89593
#define UUID_F79E6EE26C1211DEB26E929155D89593

#include <stdio.h>

namespace
boost
    {
    template <class> class weak_ptr;
    template <class Tag,class T> class error_info;

    typedef error_info<struct errinfo_file_handle_,weak_ptr<FILE> > errinfo_file_handle;
    }

#endif
