# Supplementary material for: GenNon-h: Generating multiple sequence alignments on nonhomogeneous phylogenetic trees
Source: BMC Bioinformatics. 2012 Aug 28;13:216. doi: 10.1186/1471-2105-13-216 (PMC3532078; doi:10.1186/1471-2105-13-216)
Supplement: Additional file 1 — Is a zipped (extension .zip) file containing the C++ implementation of GenNon-h. [file 1471-2105-13-216-S1.zip › GenNonH_share/include/boost/filesystem.hpp]

//  boost/filesystem.hpp  --------------------------------------------------------------//

//  Copyright Beman Dawes 2010

//  Distributed under the Boost Software License, Version 1.0.
//  See http://www.boost.org/LICENSE_1_0.txt

//  Library home page: http://www.boost.org/libs/filesystem

//--------------------------------------------------------------------------------------// 

#ifndef BOOST_FILESYSTEM_FILESYSTEM_HPP
#define BOOST_FILESYSTEM_FILESYSTEM_HPP

#include <boost/config.hpp>  // for <boost/config/user.hpp>, in case
                             //  BOOST_FILESYSTEM_VERSION defined there

# if defined(BOOST_FILESYSTEM_VERSION) \
  && BOOST_FILESYSTEM_VERSION != 2  && BOOST_FILESYSTEM_VERSION != 3
#   error BOOST_FILESYSTEM_VERSION defined, but not as 2 or 3
# endif

# if !defined(BOOST_FILESYSTEM_VERSION)
#   define BOOST_FILESYSTEM_VERSION 3
# endif

#if BOOST_FILESYSTEM_VERSION == 2
#  include <boost/filesystem/v2/config.hpp>
#  include <boost/filesystem/v2/path.hpp>
#  include <boost/filesystem/v2/operations.hpp>
#  include <boost/filesystem/v2/convenience.hpp>

# else
#  include <boost/filesystem/v3/config.hpp>
#  include <boost/filesystem/v3/path.hpp>
#  include <boost/filesystem/v3/operations.hpp>
#  include <boost/filesystem/v3/convenience.hpp>

# endif

#endif  // BOOST_FILESYSTEM_FILESYSTEM_HPP 
