# Supplementary material for: GenNon-h: Generating multiple sequence alignments on nonhomogeneous phylogenetic trees
Source: BMC Bioinformatics. 2012 Aug 28;13:216. doi: 10.1186/1471-2105-13-216 (PMC3532078; doi:10.1186/1471-2105-13-216)
Supplement: Additional file 1 — Is a zipped (extension .zip) file containing the C++ implementation of GenNon-h. [file 1471-2105-13-216-S1.zip › GenNonH_share/include/boost/flyweight.hpp]

/* Copyright 2006-2008 Joaquin M Lopez Munoz.
 * Distributed under the Boost Software License, Version 1.0.
 * (See accompanying file LICENSE_1_0.txt or copy at
 * http://www.boost.org/LICENSE_1_0.txt)
 *
 * See http://www.boost.org/libs/flyweight for library home page.
 */

#ifndef BOOST_FLYWEIGHT_HPP
#define BOOST_FLYWEIGHT_HPP

#if defined(_MSC_VER)&&(_MSC_VER>=1200)
#pragma once
#endif

#include <boost/flyweight/flyweight.hpp>
#include <boost/flyweight/hashed_factory.hpp>
#include <boost/flyweight/refcounted.hpp>
#include <boost/flyweight/simple_locking.hpp>
#include <boost/flyweight/static_holder.hpp>

#endif
